# Supplementary material for: Assessing biological factors affecting postspeciation introgression
Source: Evol Lett. 2020 Feb 28;4(2):137–54. doi: 10.1002/evl3.159 (PMC7156103; doi:10.1002/evl3.159)
Supplement: Supplementary file 6 — Table S1. Introgression statistics for each analyzed trio (four‐taxon test). Table S2. Estimated proportion of genome introgression (D p) and the direction of introgression (from D2 tests) for each analyzed trio (four‐taxon test). Table S1. Species, accession, associated ID for the three different sequencing projects and the species used in this analysis. Table S2. Pairwise geographic distances among P1, P2, and P3 accessions used in all analyzed trios (four‐taxon tests). Table S3. Number of windows examined for each trio for both the entire dataset and the reduced dataset (i.e. only windows for which number of informative sites were greater than 20). Table S4. Geographic distance between either P1 or P2 and their closet accession from the species used in the P3 position. Table S5a. The unique combinations (independent accessions) from 13 choose 7 with the associated D statistic for each trio. Table S5b) Each row is a permutated combination from 13 to choose 7 trios, where each column is one set of trios. Table S6. Estimated genome‐wide genetic distance (expressed as sequence difference) for each geographic and mating system trio. Table S7a. Empirical D 2 values, summary of simulated null distributions, and p‐values for each trio. Table S7b. Demographic parameters used to simulate a null distribution of D2 statistics for each trio. Table S7c. Species‐level heterozygosity estimates from Pease et al. (2016). Table S8a. Output of genes found in regions with 10 (or greater windows), which show alternative site pattern preference for ArcSI and Arc SC (chromosome1; range = 43800000..44900000). Table S8b. Output of genes found in regions with 10 (or greater windows), which show alternative site pattern preference for ArcSI and Arc SC (chromosome1; range = 61200000..62700000). Table S8c. Output of genes found in regions with 10 (or greater windows), which show alternative site pattern preference for ArcSI and Arc SC (chromosome3; range = 29300000..30900000). Table S8d. Outp [file EVL3-4-137-s006.xlsx]

## Sheet: Sup.Table.1
Supplemental Table 1. Species, accession, associated ID for the three different sequencing projects and the species used in this analysis.
Species	Accession	Unique ID*	Sequencing Project	Abbreviation
S. corneliomulleri	LA0118	25	Tomato.150	cor
S. pimpinellifolium	LA0373	SRR1572235	Tomato.360	pim
S. pimpinellifolium	LA0400	SRR1572257	Tomato.360	pim
S. habrochaites	LA0407	71	Tomato.150	hab
S. pimpinellifolium	LA0417	SRR1572243	Tomato.360	pim
S. pimpinellifolium	LA0442	SRR1572238	Tomato.360	pim
S. cheesmaniae	LA0483	53	Tomato.150	che
S. pennelli	LA0716	74	Tomato.150	pen
S. cheesmaniae	LA0746	SRR1572688	Tomato.360	che
S. galapagense	LA1044	104	Tomato.150	gal
S. pimpinellifolium	LA1245	SRR1572248	Tomato.360	pim
S. pimpinellifolium	LA1246	SRR1572234	Tomato.360	pim
S. pimpinellifolium	LA1269	SRR1572240	Tomato.360	pim
S. peruvianum	LA1278	49	Tomato.150	per
S. pimpinellifolium	LA1341	SRR1572270	Tomato.360	pim
S. huaylense	LA1365	63	Tomato.150	hua
S. pimpinellifolium	LA1375	SRR1572239	Tomato.360	pim
S. pimpinellifolium	LA1521	SRR1572241	Tomato.360	pim
S. pimpinellifolium	LA1582	SRR1572246	Tomato.360	pim
S. pimpinellifolium	LA1595	SRR1572288	Tomato.360	pim
S. pimpinellifolium	LA1617	SRR1572250	Tomato.360	pim
S. habrochaites	LA1718	69	Tomato.150	hab
S. habrochaites	LA1777	70	Tomato.150	hab
S. pimpinellifolium	LA1933	SRR1572273	Tomato.360	pim
S. peruvianum	LA1954	60	Tomato.150	per
S. chilense	LA1969	SRR1572696	Tomato.360	chi
S. huaylense	LA1983	62	Tomato.150	hua
S. neorickii	LA2133	56	Tomato.150	neo
S. pimpinellifolium	LA2147	SRR1572274	Tomato.360	pim
S. arcanum	LA2157	58	Tomato.150	arc
S. arcanum	LA2172	59	Tomato.150	arc
S.peruvianum	PI126935	SRR1572694	Tomato.360	per
S. tuberosum	-	SRR2069932	Potato	potato
*SRR unique IDs are from NCBI SRA website; numeric unique IDs are from https://solgenomics.net/organism/Solanum_lycopersicum/tomato_150.

## Sheet: Sup.Table.2
Supplemental Table 2. Pairwise geographic distances among P1, P2, and P3 accessions used in all analyzed trios (4-taxon tests). The trio name in the table represents the order of accessions in P1, P2, and P3 position. In all instances, we use the potato genome (S. tuberosum) as the outgroup.
Species in Trio	Accessions in Trio	Geo Distance P1 and P2	Geo Distance P1 and P3	Geo Distance P2 and P3
Geographic Trios
gal.gal.che	LA1044.LA0483.LA0746	112	125	72
arc.arc.pim	LA2172.LA2157.LA2147	57	133	79
pim.pim.neo	LA1375.LA1246.LA2133	811	1077	68
pim.pim.chi	LA1582.LA1933.LA1969	1180	1645	526
pim.pim.cor.1	LA0400.LA1269.LA0118	756	781	50
pim.pim.cor.2	LA1617.LA1521.LA0118	1107	973	141
pim.pim.per.1	LA1595.LA1341.LA1278	350	310	234
pim.pim.per.2	LA1617.LA1269.LA1278	950	973	25
pim.pim.hab	LA0417.LA0442.LA1777	786	794	65
pim.pim.pen	LA1245.LA1269.LA1272	941	950	13
arc.arc.hab	LA2172.LA2157.LA1718	57	416	359
hab.hab.neo	LA1777.LA1718.LA2133	516	700	205
hab.hab.cor	LA0407.LA1777.LA0118	851	1091	243
hua.hua.hab	LA1983.LA1365.LA1718	173	101	71
Mating System Trios
arcSI.arcSC.pim.SC	LA2172.LA2157.LA0373	57	442	385
arcSI.arcSC.pim.SCv2	LA2172.LA2157.LA0400	57	143	188
habSI.habSC.pimSC	LA1777.LA0407.LA0373	851	75	877
habSI.habSC.pimSCv2	LA1777.LA0407.LA0400	851	538	341
perSI.perSC.pimSC	LA1278.PI128650.LA0373	1053	234	1286
perSI.perSC.pimSCv2	LA1278.PI128650.LA0400	1053	779	1811

## Sheet: Sup.Table.3
Supplemental Table 3. Number of windows examined for each trio for both the entire dataset and the reduced dataset (i.e. only windows for which number of informative sites were greater than 20). Number of positive and negative windows examined for each trio which had a p-value of less than 0.05 for only windows which had number of informative sites that were greater than 20.
Species in Trio	Accessions in Trio	Full Dataset	Reduced Dataset	Positive Windows	Negative Windows
Geographic Trios
gal.gal.che	LA1044.LA0483.LA0746	8027	301	12	28
arc.arc.pim	LA2172.LA2157.LA2147	8026	6660	1419	1131
pim.pim.neo	LA1375.LA1246.LA2133	8026	6640	200	584
pim.pim.chi	LA1582.LA1933.LA1969	8026	5937	121	119
pim.pim.cor.1	LA0400.LA1269.LA0118	8026	6429	221	104
pim.pim.cor.2	LA1617.LA1521.LA0118	8026	6317	559	112
pim.pim.per.1	LA1595.LA1341.LA1278	8026	6799	180	145
pim.pim.per.2	LA1617.LA1269.LA1278	8026	6336	400	121
pim.pim.hab	LA0417.LA0442.LA1777	8026	6766	337	154
pim.pim.pen	LA1245.LA1269.LA1272	8026	6038	361	51
arc.arc.hab	LA2172.LA2157.LA1718	8026	6509	480	623
hab.hab.neo	LA1777.LA1718.LA2133	8026	6716	485	259
hab.hab.cor	LA0407.LA1777.LA0118	8026	6631	407	334
hua.hua.hab	LA1983.LA1365.LA1718	8026	6481	953	468
Mating System Trios
arcSI.arcSC.pim.SC	LA2172.LA2157.LA0373	8027	6633	1404	1149
arcSI.arcSC.pim.SCv2	LA2172.LA2157.LA0400	8027	6233	1254	981
habSI.habSC.pimSC	LA1777.LA0407.LA0373	8027	6882	405	452
habSI.habSC.pimSCv2	LA1777.LA0407.LA0400	8027	6579	392	372
perSI.perSC.pimSC	LA1278.PI128650.LA0373	8027	6698	644	477
perSI.perSC.pimSCv2	LA1278.PI128650.LA0400	8027	6332	513	442

## Sheet: Sup.Table.4
Supplemental Table 4. Geographic distance between either P1 or P2 and their closet accession from the species used in the P3 position. The relative difference is calculated as: (P1, P3) – (P2, P3).
Species in Trio	Accessions in Trio	P1 or P2 Accession	Closet P3 Accession	Geo Distance (km)	Relative Distance between P1/P3 and P2/P3
Geographic Trios
gal.gal.che	LA1044.LA0483.LA0746	LA1044	LA0425	28	28
gal.gal.che	LA1044.LA0483.LA0746	LA0483	LA0521	0
arc.arc.pim	LA2172.LA2157.LA2147	LA2172	LA0398	48	20
arc.arc.pim	LA2172.LA2157.LA2147	LA2157	LA2181	28
pim.pim.neo	LA1375.LA1246.LA2133	LA1375	LA2613	202	194
pim.pim.neo	LA1375.LA1246.LA2133	LA1246	LA2113	8
pim.pim.chi	LA1582.LA1933.LA1969	LA1582	LA1917	1041	1038
pim.pim.chi	LA1582.LA1933.LA1969	LA1933	LA1934	3
pim.pim.cor.1	LA0400.LA1269.LA0118	LA0400	LA3664	35	32
pim.pim.cor.1	LA0400.LA1269.LA0118	LA1269	LA1271	3
pim.pim.cor.2	LA1617.LA1521.LA0118	LA1617	LA1379	895	894
pim.pim.cor.2	LA1617.LA1521.LA0118	LA1521	LA1609	1
pim.pim.per.1	LA1595.LA1341.LA1278	LA1595	LA0372	79	78
pim.pim.per.1	LA1595.LA1341.LA1278	LA1341	LA0370	1
pim.pim.per2	LA1617.LA1269.LA1278	LA1617	LA2849	303	303
pim.pim.per2	LA1617.LA1269.LA1278	LA1269	LA1270	0
pim.pim.hab	LA0417.LA0442.LA1777	LA0417	LA0407	61	20
pim.pim.hab	LA0417.LA0442.LA1777	LA0442	LA1361	41
pim.pim.pen	LA1245.LA1269.LA1272	LA1245	LA2654	231	224
pim.pim.pen	LA1245.LA1269.LA1272	LA1269	LA0751	13
arc.arc.hab	LA2172.LA2157.LA1718	LA2172	LA2156	3	47
arc.arc.hab	LA2172.LA2157.LA1718	LA2157	LA2159	50
hab.hab.neo	LA1777.LA1718.LA2133	LA1777	LA0247	122	121
hab.hab.neo	LA1777.LA1718.LA2133	LA1718	LA1716	1
hab.hab.cor	LA0407.LA1777.LA0118	LA0407	LA1379	1013	848
hab.hab.cor	LA0407.LA1777.LA0118	LA1777	LA1379	165
hua.hua.hab	LA1983.LA1365.LA1718	LA1983	LA1393	44	43
hua.hua.hab	LA1983.LA1365.LA1718	LA1365	LA1366	1
Mating System Trios
arcSI.arcSC.pim.SC	LA2172.LA2157.LA0373	LA2172	LA2181	28	-20
arcSI.arcSC.pim.SC	LA2172.LA2157.LA0373	LA2157	LA0398	48
habSI.habSC.pimSC	LA1777.LA0407.LA0373	LA1777	LA2575	19	17
habSI.habSC.pimSC	LA1777.LA0407.LA0373	LA0407	LA1399	2
perSI.perSC.pimSC	LA1278.PI128650*.LA0373	LA1278	LA1277	0	-83
perSI.perSC.pimSC	LA1278.PI128650*.LA0373	PI128650	LA1670	83
*LA1537 was used as a proxy for PI128650; this GPS coordinate is an estimate based on LA1537 which it was collected in the Azapa Valley and is about 3 km from Arica, Chile (https://cgngenis.wur.nl/AccessionDetails.aspx?acnumber=CGN15876).

## Sheet: Sup.Table.5a
Supplemental Table 5a. The unique combinations from 13 choose 7 with the associated D statistic for each trio. Below we calculate the binom.test pvalue for each combination of seven.
LA1245LA1269LA1272	pos	LA1983LA1365LA1718	pos	LA1983LA1365LA1718	pos	LA1983LA1365LA1718	pos
LA0417LA0442LA1777	pos	LA0417LA0442LA1777	pos	LA0417LA0442LA1777	pos	LA1245LA1269LA1272	pos
LA1044LA0483LA0746	neg	LA1044LA0483LA0746	neg	LA1044LA0483LA0746	neg	LA0417LA0442LA1777	pos
LA2172LA2157LA2147	pos	LA2172LA2157LA2147	pos	LA2172LA2157LA2147	pos	LA1044LA0483LA0746	neg
LA1375LA1246LA2133	neg	LA1375LA1246LA2133	neg	LA1375LA1246LA2133	neg	LA1375LA1246LA2133	neg
LA1617LA1521LA0118	pos	LA0400LA1269LA0118	pos	LA1617LA1521LA0118	pos	LA1617LA1521LA0118	pos
LA1595LA1341LA1278	pos	LA1595LA1341LA1278	pos	LA1595LA1341LA1278	pos	LA1595LA1341LA1278	pos
	5 positive		5 positive		5 positive		5 positive
	2 negative		2 negative		2 negative		2 negative
binom test pvalue:	0.4531		0.4531		0.4531		0.4531
LA1983LA1365LA1718	pos	LA1983LA1365LA1718	pos	LA1983LA1365LA1718	pos	LA2172LA2157LA1718	neg
LA1245LA1269LA1272	pos	LA1245LA1269LA1272	pos	LA0417LA0442LA1777	pos	LA1245LA1269LA1272	pos
LA0417LA0442LA1777	pos	LA1044LA0483LA0746	neg	LA1044LA0483LA0746	neg	LA0417LA0442LA1777	pos
LA2172LA2157LA2147	pos	LA2172LA2157LA2147	pos	LA2172LA2157LA2147	pos	LA1044LA0483LA0746	neg
LA1375LA1246LA2133	neg	LA1375LA1246LA2133	neg	LA1375LA1246LA2133	neg	LA1375LA1246LA2133	neg
LA1617LA1521LA0118	pos	LA1617LA1521LA0118	pos	LA0400LA1269LA0118	pos	LA1617LA1521LA0118	pos
LA1595LA1341LA1278	pos	LA1595LA1341LA1278	pos	LA1617LA1269LA1278	pos	LA1595LA1341LA1278	pos
	6 positive		5 positive		5 positive		3 positive
	1 negative		2 negative		2 negative		3 negative
binom test pvalue:	0.125		0.4531		0.4531		1
LA1983LA1365LA1718	pos	LA1983LA1365LA1718	pos	LA1983LA1365LA1718	pos	LA1983LA1365LA1718	pos
LA0407LA1777LA0118	pos	LA1245LA1269LA1272	pos	LA1245LA1269LA1272	pos	LA1777LA1718LA2133	pos
LA1245LA1269LA1272	pos	LA0417LA0442LA1777	pos	LA0417LA0442LA1777	pos	LA1245LA1269LA1272	pos
LA1044LA0483LA0746	neg	LA1044LA0483LA0746	neg	LA1044LA0483LA0746	neg	LA1044LA0483LA0746	neg
LA2172LA2157LA2147	pos	LA2172LA2157LA2147	pos	LA2172LA2157LA2147	pos	LA2172LA2157LA2147	pos
LA1375LA1246LA2133	neg	LA1375LA1246LA2133	neg	LA1617LA1521LA0118	pos	LA1617LA1521LA0118	pos
LA1595LA1341LA1278	pos	LA1595LA1341LA1278	pos	LA1595LA1341LA1278	pos	LA1595LA1341LA1278	pos
	5 positive		5 positive		6 positive		6 positive
	2 negative		2 negative		1 negative		1 negative
binom test pvalue:	0.4531		0.4531		0.125		0.125
LA1983LA1365LA1718	pos
LA1245LA1269LA1272	pos
LA0417LA0442LA1777	pos
LA1044LA0483LA0746	neg
LA2172LA2157LA2147	pos
LA1375LA1246LA2133	neg
LA1617LA1521LA0118	pos
	5 positive
	2 negative
binom test pvalue:	0.4531

## Sheet: Sup.Table.5b
Supplemental Table 5b: Each row is a permutated combination from 13 to choose 7 trios, where each column is one set of trios.
LA0407LA1777LA0118	LA0417LA0442LA1777	LA1044LA0483LA0746	LA1375LA1246LA2133	LA0400LA1269LA0118	LA1617LA1521LA0118	LA1595LA1341LA1278
LA0407LA1777LA0118	LA0417LA0442LA1777	LA2172LA2157LA2147	LA1375LA1246LA2133	LA0400LA1269LA0118	LA1617LA1521LA0118	LA1595LA1341LA1278
LA0407LA1777LA0118	LA0417LA0442LA1777	LA1044LA0483LA0746	LA2172LA2157LA2147	LA0400LA1269LA0118	LA1617LA1521LA0118	LA1595LA1341LA1278
LA0407LA1777LA0118	LA1044LA0483LA0746	LA2172LA2157LA2147	LA1375LA1246LA2133	LA0400LA1269LA0118	LA1617LA1521LA0118	LA1595LA1341LA1278
LA0407LA1777LA0118	LA1245LA1269LA1272	LA0417LA0442LA1777	LA1044LA0483LA0746	LA0400LA1269LA0118	LA1617LA1521LA0118	LA1595LA1341LA1278
LA0407LA1777LA0118	LA1245LA1269LA1272	LA0417LA0442LA1777	LA1375LA1246LA2133	LA0400LA1269LA0118	LA1617LA1521LA0118	LA1595LA1341LA1278
LA0407LA1777LA0118	LA1245LA1269LA1272	LA1044LA0483LA0746	LA1375LA1246LA2133	LA0400LA1269LA0118	LA1617LA1521LA0118	LA1595LA1341LA1278
LA0407LA1777LA0118	LA1245LA1269LA1272	LA2172LA2157LA2147	LA1375LA1246LA2133	LA0400LA1269LA0118	LA1617LA1521LA0118	LA1595LA1341LA1278
LA0407LA1777LA0118	LA1245LA1269LA1272	LA0417LA0442LA1777	LA2172LA2157LA2147	LA0400LA1269LA0118	LA1617LA1521LA0118	LA1595LA1341LA1278
LA0407LA1777LA0118	LA1245LA1269LA1272	LA1044LA0483LA0746	LA2172LA2157LA2147	LA0400LA1269LA0118	LA1617LA1521LA0118	LA1595LA1341LA1278
LA0407LA1777LA0118	LA1777LA1718LA2133	LA1245LA1269LA1272	LA0417LA0442LA1777	LA0400LA1269LA0118	LA1617LA1521LA0118	LA1595LA1341LA1278
LA0407LA1777LA0118	LA1777LA1718LA2133	LA2172LA2157LA1718	LA0417LA0442LA1777	LA0400LA1269LA0118	LA1617LA1521LA0118	LA1595LA1341LA1278
LA0407LA1777LA0118	LA1777LA1718LA2133	LA0417LA0442LA1777	LA1044LA0483LA0746	LA0400LA1269LA0118	LA1617LA1521LA0118	LA1595LA1341LA1278
LA0407LA1777LA0118	LA1777LA1718LA2133	LA1245LA1269LA1272	LA1044LA0483LA0746	LA0400LA1269LA0118	LA1617LA1521LA0118	LA1595LA1341LA1278
LA0407LA1777LA0118	LA1777LA1718LA2133	LA2172LA2157LA1718	LA1044LA0483LA0746	LA0400LA1269LA0118	LA1617LA1521LA0118	LA1595LA1341LA1278
LA0407LA1777LA0118	LA1777LA1718LA2133	LA2172LA2157LA1718	LA1245LA1269LA1272	LA0400LA1269LA0118	LA1617LA1521LA0118	LA1595LA1341LA1278
LA0407LA1777LA0118	LA1777LA1718LA2133	LA0417LA0442LA1777	LA1375LA1246LA2133	LA0400LA1269LA0118	LA1617LA1521LA0118	LA1595LA1341LA1278
LA0407LA1777LA0118	LA1777LA1718LA2133	LA1044LA0483LA0746	LA1375LA1246LA2133	LA0400LA1269LA0118	LA1617LA1521LA0118	LA1595LA1341LA1278
LA0407LA1777LA0118	LA1777LA1718LA2133	LA1245LA1269LA1272	LA1375LA1246LA2133	LA0400LA1269LA0118	LA1617LA1521LA0118	LA1595LA1341LA1278
LA0407LA1777LA0118	LA1777LA1718LA2133	LA2172LA2157LA1718	LA1375LA1246LA2133	LA0400LA1269LA0118	LA1617LA1521LA0118	LA1595LA1341LA1278
LA0407LA1777LA0118	LA1777LA1718LA2133	LA2172LA2157LA2147	LA1375LA1246LA2133	LA0400LA1269LA0118	LA1617LA1521LA0118	LA1595LA1341LA1278
LA0407LA1777LA0118	LA1777LA1718LA2133	LA0417LA0442LA1777	LA2172LA2157LA2147	LA0400LA1269LA0118	LA1617LA1521LA0118	LA1595LA1341LA1278
LA0407LA1777LA0118	LA1777LA1718LA2133	LA1044LA0483LA0746	LA2172LA2157LA2147	LA0400LA1269LA0118	LA1617LA1521LA0118	LA1595LA1341LA1278
LA0407LA1777LA0118	LA1777LA1718LA2133	LA1245LA1269LA1272	LA2172LA2157LA2147	LA0400LA1269LA0118	LA1617LA1521LA0118	LA1595LA1341LA1278
LA0407LA1777LA0118	LA1777LA1718LA2133	LA2172LA2157LA1718	LA2172LA2157LA2147	LA0400LA1269LA0118	LA1617LA1521LA0118	LA1595LA1341LA1278
LA0407LA1777LA0118	LA2172LA2157LA1718	LA1245LA1269LA1272	LA0417LA0442LA1777	LA0400LA1269LA0118	LA1617LA1521LA0118	LA1595LA1341LA1278
LA0407LA1777LA0118	LA2172LA2157LA1718	LA0417LA0442LA1777	LA1044LA0483LA0746	LA0400LA1269LA0118	LA1617LA1521LA0118	LA1595LA1341LA1278
LA0407LA1777LA0118	LA2172LA2157LA1718	LA1245LA1269LA1272	LA1044LA0483LA0746	LA0400LA1269LA0118	LA1617LA1521LA0118	LA1595LA1341LA1278
LA0407LA1777LA0118	LA2172LA2157LA1718	LA0417LA0442LA1777	LA1375LA1246LA2133	LA0400LA1269LA0118	LA1617LA1521LA0118	LA1595LA1341LA1278
LA0407LA1777LA0118	LA2172LA2157LA1718	LA1044LA0483LA0746	LA1375LA1246LA2133	LA0400LA1269LA0118	LA1617LA1521LA0118	LA1595LA1341LA1278
LA0407LA1777LA0118	LA2172LA2157LA1718	LA1245LA1269LA1272	LA1375LA1246LA2133	LA0400LA1269LA0118	LA1617LA1521LA0118	LA1595LA1341LA1278
LA0407LA1777LA0118	LA2172LA2157LA1718	LA2172LA2157LA2147	LA1375LA1246LA2133	LA0400LA1269LA0118	LA1617LA1521LA0118	LA1595LA1341LA1278
LA0407LA1777LA0118	LA2172LA2157LA1718	LA0417LA0442LA1777	LA2172LA2157LA2147	LA0400LA1269LA0118	LA1617LA1521LA0118	LA1595LA1341LA1278
LA0407LA1777LA0118	LA2172LA2157LA1718	LA1044LA0483LA0746	LA2172LA2157LA2147	LA0400LA1269LA0118	LA1617LA1521LA0118	LA1595LA1341LA1278
LA0407LA1777LA0118	LA2172LA2157LA1718	LA1245LA1269LA1272	LA2172LA2157LA2147	LA0400LA1269LA0118	LA1617LA1521LA0118	LA1595LA1341LA1278
LA0407LA1777LA0118	LA0417LA0442LA1777	LA1044LA0483LA0746	LA1375LA1246LA2133	LA0400LA1269LA0118	LA1595LA1341LA1278	LA1617LA1269LA1278
LA0407LA1777LA0118	LA0417LA0442LA1777	LA2172LA2157LA2147	LA1375LA1246LA2133	LA0400LA1269LA0118	LA1595LA1341LA1278	LA1617LA1269LA1278
LA0407LA1777LA0118	LA0417LA0442LA1777	LA1044LA0483LA0746	LA1375LA1246LA2133	LA0400LA1269LA0118	LA1617LA1521LA0118	LA1617LA1269LA1278
LA0407LA1777LA0118	LA0417LA0442LA1777	LA2172LA2157LA2147	LA1375LA1246LA2133	LA0400LA1269LA0118	LA1617LA1521LA0118	LA1617LA1269LA1278
LA0407LA1777LA0118	LA0417LA0442LA1777	LA1044LA0483LA0746	LA2172LA2157LA2147	LA0400LA1269LA0118	LA1595LA1341LA1278	LA1617LA1269LA1278
LA0407LA1777LA0118	LA0417LA0442LA1777	LA1044LA0483LA0746	LA2172LA2157LA2147	LA0400LA1269LA0118	LA1617LA1521LA0118	LA1617LA1269LA1278
LA0407LA1777LA0118	LA1044LA0483LA0746	LA2172LA2157LA2147	LA1375LA1246LA2133	LA0400LA1269LA0118	LA1595LA1341LA1278	LA1617LA1269LA1278
LA0407LA1777LA0118	LA1044LA0483LA0746	LA2172LA2157LA2147	LA1375LA1246LA2133	LA0400LA1269LA0118	LA1617LA1521LA0118	LA1617LA1269LA1278
LA0407LA1777LA0118	LA1245LA1269LA1272	LA0417LA0442LA1777	LA1044LA0483LA0746	LA0400LA1269LA0118	LA1595LA1341LA1278	LA1617LA1269LA1278
LA0407LA1777LA0118	LA1245LA1269LA1272	LA0417LA0442LA1777	LA1044LA0483LA0746	LA0400LA1269LA0118	LA1617LA1521LA0118	LA1617LA1269LA1278
LA0407LA1777LA0118	LA1245LA1269LA1272	LA0417LA0442LA1777	LA1375LA1246LA2133	LA0400LA1269LA0118	LA1595LA1341LA1278	LA1617LA1269LA1278
LA0407LA1777LA0118	LA1245LA1269LA1272	LA1044LA0483LA0746	LA1375LA1246LA2133	LA0400LA1269LA0118	LA1595LA1341LA1278	LA1617LA1269LA1278
LA0407LA1777LA0118	LA1245LA1269LA1272	LA2172LA2157LA2147	LA1375LA1246LA2133	LA0400LA1269LA0118	LA1595LA1341LA1278	LA1617LA1269LA1278
LA0407LA1777LA0118	LA1245LA1269LA1272	LA0417LA0442LA1777	LA1375LA1246LA2133	LA0400LA1269LA0118	LA1617LA1521LA0118	LA1617LA1269LA1278
LA0407LA1777LA0118	LA1245LA1269LA1272	LA1044LA0483LA0746	LA1375LA1246LA2133	LA0400LA1269LA0118	LA1617LA1521LA0118	LA1617LA1269LA1278
LA0407LA1777LA0118	LA1245LA1269LA1272	LA2172LA2157LA2147	LA1375LA1246LA2133	LA0400LA1269LA0118	LA1617LA1521LA0118	LA1617LA1269LA1278
LA0407LA1777LA0118	LA1245LA1269LA1272	LA0417LA0442LA1777	LA2172LA2157LA2147	LA0400LA1269LA0118	LA1595LA1341LA1278	LA1617LA1269LA1278
LA0407LA1777LA0118	LA1245LA1269LA1272	LA1044LA0483LA0746	LA2172LA2157LA2147	LA0400LA1269LA0118	LA1595LA1341LA1278	LA1617LA1269LA1278
LA0407LA1777LA0118	LA1245LA1269LA1272	LA0417LA0442LA1777	LA2172LA2157LA2147	LA0400LA1269LA0118	LA1617LA1521LA0118	LA1617LA1269LA1278
LA0407LA1777LA0118	LA1245LA1269LA1272	LA1044LA0483LA0746	LA2172LA2157LA2147	LA0400LA1269LA0118	LA1617LA1521LA0118	LA1617LA1269LA1278
LA0407LA1777LA0118	LA1777LA1718LA2133	LA1245LA1269LA1272	LA0417LA0442LA1777	LA0400LA1269LA0118	LA1595LA1341LA1278	LA1617LA1269LA1278
LA0407LA1777LA0118	LA1777LA1718LA2133	LA2172LA2157LA1718	LA0417LA0442LA1777	LA0400LA1269LA0118	LA1595LA1341LA1278	LA1617LA1269LA1278
LA0407LA1777LA0118	LA1777LA1718LA2133	LA1245LA1269LA1272	LA0417LA0442LA1777	LA0400LA1269LA0118	LA1617LA1521LA0118	LA1617LA1269LA1278
LA0407LA1777LA0118	LA1777LA1718LA2133	LA2172LA2157LA1718	LA0417LA0442LA1777	LA0400LA1269LA0118	LA1617LA1521LA0118	LA1617LA1269LA1278
LA0407LA1777LA0118	LA1777LA1718LA2133	LA0417LA0442LA1777	LA1044LA0483LA0746	LA0400LA1269LA0118	LA1595LA1341LA1278	LA1617LA1269LA1278
LA0407LA1777LA0118	LA1777LA1718LA2133	LA1245LA1269LA1272	LA1044LA0483LA0746	LA0400LA1269LA0118	LA1595LA1341LA1278	LA1617LA1269LA1278
LA0407LA1777LA0118	LA1777LA1718LA2133	LA2172LA2157LA1718	LA1044LA0483LA0746	LA0400LA1269LA0118	LA1595LA1341LA1278	LA1617LA1269LA1278
LA0407LA1777LA0118	LA1777LA1718LA2133	LA0417LA0442LA1777	LA1044LA0483LA0746	LA0400LA1269LA0118	LA1617LA1521LA0118	LA1617LA1269LA1278
LA0407LA1777LA0118	LA1777LA1718LA2133	LA1245LA1269LA1272	LA1044LA0483LA0746	LA0400LA1269LA0118	LA1617LA1521LA0118	LA1617LA1269LA1278
LA0407LA1777LA0118	LA1777LA1718LA2133	LA2172LA2157LA1718	LA1044LA0483LA0746	LA0400LA1269LA0118	LA1617LA1521LA0118	LA1617LA1269LA1278
LA0407LA1777LA0118	LA1777LA1718LA2133	LA2172LA2157LA1718	LA1245LA1269LA1272	LA0400LA1269LA0118	LA1595LA1341LA1278	LA1617LA1269LA1278
LA0407LA1777LA0118	LA1777LA1718LA2133	LA2172LA2157LA1718	LA1245LA1269LA1272	LA0400LA1269LA0118	LA1617LA1521LA0118	LA1617LA1269LA1278
LA0407LA1777LA0118	LA1777LA1718LA2133	LA0417LA0442LA1777	LA1375LA1246LA2133	LA0400LA1269LA0118	LA1595LA1341LA1278	LA1617LA1269LA1278
LA0407LA1777LA0118	LA1777LA1718LA2133	LA1044LA0483LA0746	LA1375LA1246LA2133	LA0400LA1269LA0118	LA1595LA1341LA1278	LA1617LA1269LA1278
LA0407LA1777LA0118	LA1777LA1718LA2133	LA1245LA1269LA1272	LA1375LA1246LA2133	LA0400LA1269LA0118	LA1595LA1341LA1278	LA1617LA1269LA1278
LA0407LA1777LA0118	LA1777LA1718LA2133	LA2172LA2157LA1718	LA1375LA1246LA2133	LA0400LA1269LA0118	LA1595LA1341LA1278	LA1617LA1269LA1278
LA0407LA1777LA0118	LA1777LA1718LA2133	LA2172LA2157LA2147	LA1375LA1246LA2133	LA0400LA1269LA0118	LA1595LA1341LA1278	LA1617LA1269LA1278
LA0407LA1777LA0118	LA1777LA1718LA2133	LA0417LA0442LA1777	LA1375LA1246LA2133	LA0400LA1269LA0118	LA1617LA1521LA0118	LA1617LA1269LA1278
LA0407LA1777LA0118	LA1777LA1718LA2133	LA1044LA0483LA0746	LA1375LA1246LA2133	LA0400LA1269LA0118	LA1617LA1521LA0118	LA1617LA1269LA1278
LA0407LA1777LA0118	LA1777LA1718LA2133	LA1245LA1269LA1272	LA1375LA1246LA2133	LA0400LA1269LA0118	LA1617LA1521LA0118	LA1617LA1269LA1278
LA0407LA1777LA0118	LA1777LA1718LA2133	LA2172LA2157LA1718	LA1375LA1246LA2133	LA0400LA1269LA0118	LA1617LA1521LA0118	LA1617LA1269LA1278
LA0407LA1777LA0118	LA1777LA1718LA2133	LA2172LA2157LA2147	LA1375LA1246LA2133	LA0400LA1269LA0118	LA1617LA1521LA0118	LA1617LA1269LA1278
LA0407LA1777LA0118	LA1777LA1718LA2133	LA0417LA0442LA1777	LA2172LA2157LA2147	LA0400LA1269LA0118	LA1595LA1341LA1278	LA1617LA1269LA1278
LA0407LA1777LA0118	LA1777LA1718LA2133	LA1044LA0483LA0746	LA2172LA2157LA2147	LA0400LA1269LA0118	LA1595LA1341LA1278	LA1617LA1269LA1278
LA0407LA1777LA0118	LA1777LA1718LA2133	LA1245LA1269LA1272	LA2172LA2157LA2147	LA0400LA1269LA0118	LA1595LA1341LA1278	LA1617LA1269LA1278
LA0407LA1777LA0118	LA1777LA1718LA2133	LA2172LA2157LA1718	LA2172LA2157LA2147	LA0400LA1269LA0118	LA1595LA1341LA1278	LA1617LA1269LA1278
LA0407LA1777LA0118	LA1777LA1718LA2133	LA0417LA0442LA1777	LA2172LA2157LA2147	LA0400LA1269LA0118	LA1617LA1521LA0118	LA1617LA1269LA1278
LA0407LA1777LA0118	LA1777LA1718LA2133	LA1044LA0483LA0746	LA2172LA2157LA2147	LA0400LA1269LA0118	LA1617LA1521LA0118	LA1617LA1269LA1278
LA0407LA1777LA0118	LA1777LA1718LA2133	LA1245LA1269LA1272	LA2172LA2157LA2147	LA0400LA1269LA0118	LA1617LA1521LA0118	LA1617LA1269LA1278
LA0407LA1777LA0118	LA1777LA1718LA2133	LA2172LA2157LA1718	LA2172LA2157LA2147	LA0400LA1269LA0118	LA1617LA1521LA0118	LA1617LA1269LA1278
LA0407LA1777LA0118	LA2172LA2157LA1718	LA1245LA1269LA1272	LA0417LA0442LA1777	LA0400LA1269LA0118	LA1595LA1341LA1278	LA1617LA1269LA1278
LA0407LA1777LA0118	LA2172LA2157LA1718	LA1245LA1269LA1272	LA0417LA0442LA1777	LA0400LA1269LA0118	LA1617LA1521LA0118	LA1617LA1269LA1278
LA0407LA1777LA0118	LA2172LA2157LA1718	LA0417LA0442LA1777	LA1044LA0483LA0746	LA0400LA1269LA0118	LA1595LA1341LA1278	LA1617LA1269LA1278
LA0407LA1777LA0118	LA2172LA2157LA1718	LA1245LA1269LA1272	LA1044LA0483LA0746	LA0400LA1269LA0118	LA1595LA1341LA1278	LA1617LA1269LA1278
LA0407LA1777LA0118	LA2172LA2157LA1718	LA0417LA0442LA1777	LA1044LA0483LA0746	LA0400LA1269LA0118	LA1617LA1521LA0118	LA1617LA1269LA1278
LA0407LA1777LA0118	LA2172LA2157LA1718	LA1245LA1269LA1272	LA1044LA0483LA0746	LA0400LA1269LA0118	LA1617LA1521LA0118	LA1617LA1269LA1278
LA0407LA1777LA0118	LA2172LA2157LA1718	LA0417LA0442LA1777	LA1375LA1246LA2133	LA0400LA1269LA0118	LA1595LA1341LA1278	LA1617LA1269LA1278
LA0407LA1777LA0118	LA2172LA2157LA1718	LA1044LA0483LA0746	LA1375LA1246LA2133	LA0400LA1269LA0118	LA1595LA1341LA1278	LA1617LA1269LA1278
LA0407LA1777LA0118	LA2172LA2157LA1718	LA1245LA1269LA1272	LA1375LA1246LA2133	LA0400LA1269LA0118	LA1595LA1341LA1278	LA1617LA1269LA1278
LA0407LA1777LA0118	LA2172LA2157LA1718	LA2172LA2157LA2147	LA1375LA1246LA2133	LA0400LA1269LA0118	LA1595LA1341LA1278	LA1617LA1269LA1278
LA0407LA1777LA0118	LA2172LA2157LA1718	LA0417LA0442LA1777	LA1375LA1246LA2133	LA0400LA1269LA0118	LA1617LA1521LA0118	LA1617LA1269LA1278
LA0407LA1777LA0118	LA2172LA2157LA1718	LA1044LA0483LA0746	LA1375LA1246LA2133	LA0400LA1269LA0118	LA1617LA1521LA0118	LA1617LA1269LA1278
LA0407LA1777LA0118	LA2172LA2157LA1718	LA1245LA1269LA1272	LA1375LA1246LA2133	LA0400LA1269LA0118	LA1617LA1521LA0118	LA1617LA1269LA1278
LA0407LA1777LA0118	LA2172LA2157LA1718	LA2172LA2157LA2147	LA1375LA1246LA2133	LA0400LA1269LA0118	LA1617LA1521LA0118	LA1617LA1269LA1278
LA0407LA1777LA0118	LA2172LA2157LA1718	LA0417LA0442LA1777	LA2172LA2157LA2147	LA0400LA1269LA0118	LA1595LA1341LA1278	LA1617LA1269LA1278
LA0407LA1777LA0118	LA2172LA2157LA1718	LA1044LA0483LA0746	LA2172LA2157LA2147	LA0400LA1269LA0118	LA1595LA1341LA1278	LA1617LA1269LA1278
LA0407LA1777LA0118	LA2172LA2157LA1718	LA1245LA1269LA1272	LA2172LA2157LA2147	LA0400LA1269LA0118	LA1595LA1341LA1278	LA1617LA1269LA1278
LA0407LA1777LA0118	LA2172LA2157LA1718	LA0417LA0442LA1777	LA2172LA2157LA2147	LA0400LA1269LA0118	LA1617LA1521LA0118	LA1617LA1269LA1278
LA0407LA1777LA0118	LA2172LA2157LA1718	LA1044LA0483LA0746	LA2172LA2157LA2147	LA0400LA1269LA0118	LA1617LA1521LA0118	LA1617LA1269LA1278
LA0407LA1777LA0118	LA2172LA2157LA1718	LA1245LA1269LA1272	LA2172LA2157LA2147	LA0400LA1269LA0118	LA1617LA1521LA0118	LA1617LA1269LA1278
LA0407LA1777LA0118	LA1777LA1718LA2133	LA2172LA2157LA1718	LA1245LA1269LA1272	LA0417LA0442LA1777	LA1044LA0483LA0746	LA0400LA1269LA0118
LA0407LA1777LA0118	LA1777LA1718LA2133	LA2172LA2157LA1718	LA1245LA1269LA1272	LA0417LA0442LA1777	LA1375LA1246LA2133	LA0400LA1269LA0118
LA0407LA1777LA0118	LA1777LA1718LA2133	LA2172LA2157LA1718	LA1245LA1269LA1272	LA0417LA0442LA1777	LA2172LA2157LA2147	LA0400LA1269LA0118
LA0407LA1777LA0118	LA1777LA1718LA2133	LA2172LA2157LA1718	LA1245LA1269LA1272	LA0417LA0442LA1777	LA1044LA0483LA0746	LA1375LA1246LA2133
LA0407LA1777LA0118	LA1777LA1718LA2133	LA2172LA2157LA1718	LA1245LA1269LA1272	LA0417LA0442LA1777	LA2172LA2157LA2147	LA1375LA1246LA2133
LA0407LA1777LA0118	LA1777LA1718LA2133	LA2172LA2157LA1718	LA1245LA1269LA1272	LA0417LA0442LA1777	LA0400LA1269LA0118	LA1595LA1341LA1278
LA0407LA1777LA0118	LA1777LA1718LA2133	LA2172LA2157LA1718	LA1245LA1269LA1272	LA0417LA0442LA1777	LA1044LA0483LA0746	LA1595LA1341LA1278
LA0407LA1777LA0118	LA1777LA1718LA2133	LA2172LA2157LA1718	LA1245LA1269LA1272	LA0417LA0442LA1777	LA1375LA1246LA2133	LA1595LA1341LA1278
LA0407LA1777LA0118	LA1777LA1718LA2133	LA2172LA2157LA1718	LA1245LA1269LA1272	LA0417LA0442LA1777	LA1617LA1521LA0118	LA1595LA1341LA1278
LA0407LA1777LA0118	LA1777LA1718LA2133	LA2172LA2157LA1718	LA1245LA1269LA1272	LA0417LA0442LA1777	LA2172LA2157LA2147	LA1595LA1341LA1278
LA0407LA1777LA0118	LA1777LA1718LA2133	LA2172LA2157LA1718	LA1245LA1269LA1272	LA0417LA0442LA1777	LA0400LA1269LA0118	LA1617LA1269LA1278
LA0407LA1777LA0118	LA1777LA1718LA2133	LA2172LA2157LA1718	LA1245LA1269LA1272	LA0417LA0442LA1777	LA1044LA0483LA0746	LA1617LA1269LA1278
LA0407LA1777LA0118	LA1777LA1718LA2133	LA2172LA2157LA1718	LA1245LA1269LA1272	LA0417LA0442LA1777	LA1375LA1246LA2133	LA1617LA1269LA1278
LA0407LA1777LA0118	LA1777LA1718LA2133	LA2172LA2157LA1718	LA1245LA1269LA1272	LA0417LA0442LA1777	LA1595LA1341LA1278	LA1617LA1269LA1278
LA0407LA1777LA0118	LA1777LA1718LA2133	LA2172LA2157LA1718	LA1245LA1269LA1272	LA0417LA0442LA1777	LA1617LA1521LA0118	LA1617LA1269LA1278
LA0407LA1777LA0118	LA1777LA1718LA2133	LA2172LA2157LA1718	LA1245LA1269LA1272	LA0417LA0442LA1777	LA2172LA2157LA2147	LA1617LA1269LA1278
LA0407LA1777LA0118	LA1777LA1718LA2133	LA2172LA2157LA1718	LA1245LA1269LA1272	LA0417LA0442LA1777	LA0400LA1269LA0118	LA1617LA1521LA0118
LA0407LA1777LA0118	LA1777LA1718LA2133	LA2172LA2157LA1718	LA1245LA1269LA1272	LA0417LA0442LA1777	LA1044LA0483LA0746	LA1617LA1521LA0118
LA0407LA1777LA0118	LA1777LA1718LA2133	LA2172LA2157LA1718	LA1245LA1269LA1272	LA0417LA0442LA1777	LA1375LA1246LA2133	LA1617LA1521LA0118
LA0407LA1777LA0118	LA1777LA1718LA2133	LA2172LA2157LA1718	LA1245LA1269LA1272	LA0417LA0442LA1777	LA2172LA2157LA2147	LA1617LA1521LA0118
LA0407LA1777LA0118	LA1777LA1718LA2133	LA2172LA2157LA1718	LA1245LA1269LA1272	LA0417LA0442LA1777	LA1044LA0483LA0746	LA2172LA2157LA2147
LA0407LA1777LA0118	LA1777LA1718LA2133	LA1245LA1269LA1272	LA0417LA0442LA1777	LA1044LA0483LA0746	LA1375LA1246LA2133	LA0400LA1269LA0118
LA0407LA1777LA0118	LA1777LA1718LA2133	LA2172LA2157LA1718	LA0417LA0442LA1777	LA1044LA0483LA0746	LA1375LA1246LA2133	LA0400LA1269LA0118
LA0407LA1777LA0118	LA1777LA1718LA2133	LA1245LA1269LA1272	LA0417LA0442LA1777	LA1044LA0483LA0746	LA2172LA2157LA2147	LA0400LA1269LA0118
LA0407LA1777LA0118	LA1777LA1718LA2133	LA2172LA2157LA1718	LA0417LA0442LA1777	LA1044LA0483LA0746	LA2172LA2157LA2147	LA0400LA1269LA0118
LA0407LA1777LA0118	LA1777LA1718LA2133	LA2172LA2157LA1718	LA1245LA1269LA1272	LA1044LA0483LA0746	LA1375LA1246LA2133	LA0400LA1269LA0118
LA0407LA1777LA0118	LA1777LA1718LA2133	LA2172LA2157LA1718	LA1245LA1269LA1272	LA1044LA0483LA0746	LA2172LA2157LA2147	LA0400LA1269LA0118
LA0407LA1777LA0118	LA2172LA2157LA1718	LA1245LA1269LA1272	LA0417LA0442LA1777	LA1044LA0483LA0746	LA1375LA1246LA2133	LA0400LA1269LA0118
LA0407LA1777LA0118	LA2172LA2157LA1718	LA1245LA1269LA1272	LA0417LA0442LA1777	LA1044LA0483LA0746	LA2172LA2157LA2147	LA0400LA1269LA0118
LA0407LA1777LA0118	LA1777LA1718LA2133	LA1245LA1269LA1272	LA0417LA0442LA1777	LA1044LA0483LA0746	LA2172LA2157LA2147	LA1375LA1246LA2133
LA0407LA1777LA0118	LA1777LA1718LA2133	LA2172LA2157LA1718	LA0417LA0442LA1777	LA1044LA0483LA0746	LA2172LA2157LA2147	LA1375LA1246LA2133
LA0407LA1777LA0118	LA1777LA1718LA2133	LA2172LA2157LA1718	LA1245LA1269LA1272	LA1044LA0483LA0746	LA2172LA2157LA2147	LA1375LA1246LA2133
LA0407LA1777LA0118	LA2172LA2157LA1718	LA1245LA1269LA1272	LA0417LA0442LA1777	LA1044LA0483LA0746	LA2172LA2157LA2147	LA1375LA1246LA2133
LA0407LA1777LA0118	LA1777LA1718LA2133	LA1245LA1269LA1272	LA0417LA0442LA1777	LA1044LA0483LA0746	LA0400LA1269LA0118	LA1595LA1341LA1278
LA0407LA1777LA0118	LA1777LA1718LA2133	LA2172LA2157LA1718	LA0417LA0442LA1777	LA1044LA0483LA0746	LA0400LA1269LA0118	LA1595LA1341LA1278
LA0407LA1777LA0118	LA1777LA1718LA2133	LA1245LA1269LA1272	LA0417LA0442LA1777	LA1044LA0483LA0746	LA1375LA1246LA2133	LA1595LA1341LA1278
LA0407LA1777LA0118	LA1777LA1718LA2133	LA2172LA2157LA1718	LA0417LA0442LA1777	LA1044LA0483LA0746	LA1375LA1246LA2133	LA1595LA1341LA1278
LA0407LA1777LA0118	LA1777LA1718LA2133	LA1245LA1269LA1272	LA0417LA0442LA1777	LA1044LA0483LA0746	LA1617LA1521LA0118	LA1595LA1341LA1278
LA0407LA1777LA0118	LA1777LA1718LA2133	LA2172LA2157LA1718	LA0417LA0442LA1777	LA1044LA0483LA0746	LA1617LA1521LA0118	LA1595LA1341LA1278
LA0407LA1777LA0118	LA1777LA1718LA2133	LA1245LA1269LA1272	LA0417LA0442LA1777	LA1044LA0483LA0746	LA2172LA2157LA2147	LA1595LA1341LA1278
LA0407LA1777LA0118	LA1777LA1718LA2133	LA2172LA2157LA1718	LA0417LA0442LA1777	LA1044LA0483LA0746	LA2172LA2157LA2147	LA1595LA1341LA1278
LA0407LA1777LA0118	LA1777LA1718LA2133	LA2172LA2157LA1718	LA1245LA1269LA1272	LA1044LA0483LA0746	LA0400LA1269LA0118	LA1595LA1341LA1278
LA0407LA1777LA0118	LA1777LA1718LA2133	LA2172LA2157LA1718	LA1245LA1269LA1272	LA1044LA0483LA0746	LA1375LA1246LA2133	LA1595LA1341LA1278
LA0407LA1777LA0118	LA1777LA1718LA2133	LA2172LA2157LA1718	LA1245LA1269LA1272	LA1044LA0483LA0746	LA1617LA1521LA0118	LA1595LA1341LA1278
LA0407LA1777LA0118	LA1777LA1718LA2133	LA2172LA2157LA1718	LA1245LA1269LA1272	LA1044LA0483LA0746	LA2172LA2157LA2147	LA1595LA1341LA1278
LA0407LA1777LA0118	LA2172LA2157LA1718	LA1245LA1269LA1272	LA0417LA0442LA1777	LA1044LA0483LA0746	LA0400LA1269LA0118	LA1595LA1341LA1278
LA0407LA1777LA0118	LA2172LA2157LA1718	LA1245LA1269LA1272	LA0417LA0442LA1777	LA1044LA0483LA0746	LA1375LA1246LA2133	LA1595LA1341LA1278
LA0407LA1777LA0118	LA2172LA2157LA1718	LA1245LA1269LA1272	LA0417LA0442LA1777	LA1044LA0483LA0746	LA1617LA1521LA0118	LA1595LA1341LA1278
LA0407LA1777LA0118	LA2172LA2157LA1718	LA1245LA1269LA1272	LA0417LA0442LA1777	LA1044LA0483LA0746	LA2172LA2157LA2147	LA1595LA1341LA1278
LA0407LA1777LA0118	LA1777LA1718LA2133	LA1245LA1269LA1272	LA0417LA0442LA1777	LA1044LA0483LA0746	LA0400LA1269LA0118	LA1617LA1269LA1278
LA0407LA1777LA0118	LA1777LA1718LA2133	LA2172LA2157LA1718	LA0417LA0442LA1777	LA1044LA0483LA0746	LA0400LA1269LA0118	LA1617LA1269LA1278
LA0407LA1777LA0118	LA1777LA1718LA2133	LA1245LA1269LA1272	LA0417LA0442LA1777	LA1044LA0483LA0746	LA1375LA1246LA2133	LA1617LA1269LA1278
LA0407LA1777LA0118	LA1777LA1718LA2133	LA2172LA2157LA1718	LA0417LA0442LA1777	LA1044LA0483LA0746	LA1375LA1246LA2133	LA1617LA1269LA1278
LA0407LA1777LA0118	LA1777LA1718LA2133	LA1245LA1269LA1272	LA0417LA0442LA1777	LA1044LA0483LA0746	LA1595LA1341LA1278	LA1617LA1269LA1278
LA0407LA1777LA0118	LA1777LA1718LA2133	LA2172LA2157LA1718	LA0417LA0442LA1777	LA1044LA0483LA0746	LA1595LA1341LA1278	LA1617LA1269LA1278
LA0407LA1777LA0118	LA1777LA1718LA2133	LA1245LA1269LA1272	LA0417LA0442LA1777	LA1044LA0483LA0746	LA1617LA1521LA0118	LA1617LA1269LA1278
LA0407LA1777LA0118	LA1777LA1718LA2133	LA2172LA2157LA1718	LA0417LA0442LA1777	LA1044LA0483LA0746	LA1617LA1521LA0118	LA1617LA1269LA1278
LA0407LA1777LA0118	LA1777LA1718LA2133	LA1245LA1269LA1272	LA0417LA0442LA1777	LA1044LA0483LA0746	LA2172LA2157LA2147	LA1617LA1269LA1278
LA0407LA1777LA0118	LA1777LA1718LA2133	LA2172LA2157LA1718	LA0417LA0442LA1777	LA1044LA0483LA0746	LA2172LA2157LA2147	LA1617LA1269LA1278
LA0407LA1777LA0118	LA1777LA1718LA2133	LA2172LA2157LA1718	LA1245LA1269LA1272	LA1044LA0483LA0746	LA0400LA1269LA0118	LA1617LA1269LA1278
LA0407LA1777LA0118	LA1777LA1718LA2133	LA2172LA2157LA1718	LA1245LA1269LA1272	LA1044LA0483LA0746	LA1375LA1246LA2133	LA1617LA1269LA1278
LA0407LA1777LA0118	LA1777LA1718LA2133	LA2172LA2157LA1718	LA1245LA1269LA1272	LA1044LA0483LA0746	LA1595LA1341LA1278	LA1617LA1269LA1278
LA0407LA1777LA0118	LA1777LA1718LA2133	LA2172LA2157LA1718	LA1245LA1269LA1272	LA1044LA0483LA0746	LA1617LA1521LA0118	LA1617LA1269LA1278
LA0407LA1777LA0118	LA1777LA1718LA2133	LA2172LA2157LA1718	LA1245LA1269LA1272	LA1044LA0483LA0746	LA2172LA2157LA2147	LA1617LA1269LA1278
LA0407LA1777LA0118	LA2172LA2157LA1718	LA1245LA1269LA1272	LA0417LA0442LA1777	LA1044LA0483LA0746	LA0400LA1269LA0118	LA1617LA1269LA1278
LA0407LA1777LA0118	LA2172LA2157LA1718	LA1245LA1269LA1272	LA0417LA0442LA1777	LA1044LA0483LA0746	LA1375LA1246LA2133	LA1617LA1269LA1278
LA0407LA1777LA0118	LA2172LA2157LA1718	LA1245LA1269LA1272	LA0417LA0442LA1777	LA1044LA0483LA0746	LA1595LA1341LA1278	LA1617LA1269LA1278
LA0407LA1777LA0118	LA2172LA2157LA1718	LA1245LA1269LA1272	LA0417LA0442LA1777	LA1044LA0483LA0746	LA1617LA1521LA0118	LA1617LA1269LA1278
LA0407LA1777LA0118	LA2172LA2157LA1718	LA1245LA1269LA1272	LA0417LA0442LA1777	LA1044LA0483LA0746	LA2172LA2157LA2147	LA1617LA1269LA1278
LA0407LA1777LA0118	LA1777LA1718LA2133	LA1245LA1269LA1272	LA0417LA0442LA1777	LA1044LA0483LA0746	LA0400LA1269LA0118	LA1617LA1521LA0118
LA0407LA1777LA0118	LA1777LA1718LA2133	LA2172LA2157LA1718	LA0417LA0442LA1777	LA1044LA0483LA0746	LA0400LA1269LA0118	LA1617LA1521LA0118
LA0407LA1777LA0118	LA1777LA1718LA2133	LA1245LA1269LA1272	LA0417LA0442LA1777	LA1044LA0483LA0746	LA1375LA1246LA2133	LA1617LA1521LA0118
LA0407LA1777LA0118	LA1777LA1718LA2133	LA2172LA2157LA1718	LA0417LA0442LA1777	LA1044LA0483LA0746	LA1375LA1246LA2133	LA1617LA1521LA0118
LA0407LA1777LA0118	LA1777LA1718LA2133	LA1245LA1269LA1272	LA0417LA0442LA1777	LA1044LA0483LA0746	LA2172LA2157LA2147	LA1617LA1521LA0118
LA0407LA1777LA0118	LA1777LA1718LA2133	LA2172LA2157LA1718	LA0417LA0442LA1777	LA1044LA0483LA0746	LA2172LA2157LA2147	LA1617LA1521LA0118
LA0407LA1777LA0118	LA1777LA1718LA2133	LA2172LA2157LA1718	LA1245LA1269LA1272	LA1044LA0483LA0746	LA0400LA1269LA0118	LA1617LA1521LA0118
LA0407LA1777LA0118	LA1777LA1718LA2133	LA2172LA2157LA1718	LA1245LA1269LA1272	LA1044LA0483LA0746	LA1375LA1246LA2133	LA1617LA1521LA0118
LA0407LA1777LA0118	LA1777LA1718LA2133	LA2172LA2157LA1718	LA1245LA1269LA1272	LA1044LA0483LA0746	LA2172LA2157LA2147	LA1617LA1521LA0118
LA0407LA1777LA0118	LA2172LA2157LA1718	LA1245LA1269LA1272	LA0417LA0442LA1777	LA1044LA0483LA0746	LA0400LA1269LA0118	LA1617LA1521LA0118
LA0407LA1777LA0118	LA2172LA2157LA1718	LA1245LA1269LA1272	LA0417LA0442LA1777	LA1044LA0483LA0746	LA1375LA1246LA2133	LA1617LA1521LA0118
LA0407LA1777LA0118	LA2172LA2157LA1718	LA1245LA1269LA1272	LA0417LA0442LA1777	LA1044LA0483LA0746	LA2172LA2157LA2147	LA1617LA1521LA0118
LA0407LA1777LA0118	LA0417LA0442LA1777	LA1044LA0483LA0746	LA2172LA2157LA2147	LA1375LA1246LA2133	LA0400LA1269LA0118	LA1595LA1341LA1278
LA0407LA1777LA0118	LA0417LA0442LA1777	LA1044LA0483LA0746	LA2172LA2157LA2147	LA1375LA1246LA2133	LA1617LA1521LA0118	LA1595LA1341LA1278
LA0407LA1777LA0118	LA1245LA1269LA1272	LA0417LA0442LA1777	LA1044LA0483LA0746	LA1375LA1246LA2133	LA0400LA1269LA0118	LA1595LA1341LA1278
LA0407LA1777LA0118	LA1245LA1269LA1272	LA0417LA0442LA1777	LA1044LA0483LA0746	LA1375LA1246LA2133	LA1617LA1521LA0118	LA1595LA1341LA1278
LA0407LA1777LA0118	LA1245LA1269LA1272	LA0417LA0442LA1777	LA2172LA2157LA2147	LA1375LA1246LA2133	LA0400LA1269LA0118	LA1595LA1341LA1278
LA0407LA1777LA0118	LA1245LA1269LA1272	LA1044LA0483LA0746	LA2172LA2157LA2147	LA1375LA1246LA2133	LA0400LA1269LA0118	LA1595LA1341LA1278
LA0407LA1777LA0118	LA1245LA1269LA1272	LA0417LA0442LA1777	LA2172LA2157LA2147	LA1375LA1246LA2133	LA1617LA1521LA0118	LA1595LA1341LA1278
LA0407LA1777LA0118	LA1245LA1269LA1272	LA1044LA0483LA0746	LA2172LA2157LA2147	LA1375LA1246LA2133	LA1617LA1521LA0118	LA1595LA1341LA1278
LA0407LA1777LA0118	LA1777LA1718LA2133	LA1245LA1269LA1272	LA0417LA0442LA1777	LA1375LA1246LA2133	LA0400LA1269LA0118	LA1595LA1341LA1278
LA0407LA1777LA0118	LA1777LA1718LA2133	LA2172LA2157LA1718	LA0417LA0442LA1777	LA1375LA1246LA2133	LA0400LA1269LA0118	LA1595LA1341LA1278
LA0407LA1777LA0118	LA1777LA1718LA2133	LA1245LA1269LA1272	LA0417LA0442LA1777	LA1375LA1246LA2133	LA1617LA1521LA0118	LA1595LA1341LA1278
LA0407LA1777LA0118	LA1777LA1718LA2133	LA2172LA2157LA1718	LA0417LA0442LA1777	LA1375LA1246LA2133	LA1617LA1521LA0118	LA1595LA1341LA1278
LA0407LA1777LA0118	LA1777LA1718LA2133	LA0417LA0442LA1777	LA1044LA0483LA0746	LA1375LA1246LA2133	LA0400LA1269LA0118	LA1595LA1341LA1278
LA0407LA1777LA0118	LA1777LA1718LA2133	LA1245LA1269LA1272	LA1044LA0483LA0746	LA1375LA1246LA2133	LA0400LA1269LA0118	LA1595LA1341LA1278
LA0407LA1777LA0118	LA1777LA1718LA2133	LA2172LA2157LA1718	LA1044LA0483LA0746	LA1375LA1246LA2133	LA0400LA1269LA0118	LA1595LA1341LA1278
LA0407LA1777LA0118	LA1777LA1718LA2133	LA0417LA0442LA1777	LA1044LA0483LA0746	LA1375LA1246LA2133	LA1617LA1521LA0118	LA1595LA1341LA1278
LA0407LA1777LA0118	LA1777LA1718LA2133	LA1245LA1269LA1272	LA1044LA0483LA0746	LA1375LA1246LA2133	LA1617LA1521LA0118	LA1595LA1341LA1278
LA0407LA1777LA0118	LA1777LA1718LA2133	LA2172LA2157LA1718	LA1044LA0483LA0746	LA1375LA1246LA2133	LA1617LA1521LA0118	LA1595LA1341LA1278
LA0407LA1777LA0118	LA1777LA1718LA2133	LA2172LA2157LA1718	LA1245LA1269LA1272	LA1375LA1246LA2133	LA0400LA1269LA0118	LA1595LA1341LA1278
LA0407LA1777LA0118	LA1777LA1718LA2133	LA2172LA2157LA1718	LA1245LA1269LA1272	LA1375LA1246LA2133	LA1617LA1521LA0118	LA1595LA1341LA1278
LA0407LA1777LA0118	LA1777LA1718LA2133	LA0417LA0442LA1777	LA2172LA2157LA2147	LA1375LA1246LA2133	LA0400LA1269LA0118	LA1595LA1341LA1278
LA0407LA1777LA0118	LA1777LA1718LA2133	LA1044LA0483LA0746	LA2172LA2157LA2147	LA1375LA1246LA2133	LA0400LA1269LA0118	LA1595LA1341LA1278
LA0407LA1777LA0118	LA1777LA1718LA2133	LA1245LA1269LA1272	LA2172LA2157LA2147	LA1375LA1246LA2133	LA0400LA1269LA0118	LA1595LA1341LA1278
LA0407LA1777LA0118	LA1777LA1718LA2133	LA2172LA2157LA1718	LA2172LA2157LA2147	LA1375LA1246LA2133	LA0400LA1269LA0118	LA1595LA1341LA1278
LA0407LA1777LA0118	LA1777LA1718LA2133	LA0417LA0442LA1777	LA2172LA2157LA2147	LA1375LA1246LA2133	LA1617LA1521LA0118	LA1595LA1341LA1278
LA0407LA1777LA0118	LA1777LA1718LA2133	LA1044LA0483LA0746	LA2172LA2157LA2147	LA1375LA1246LA2133	LA1617LA1521LA0118	LA1595LA1341LA1278
LA0407LA1777LA0118	LA1777LA1718LA2133	LA1245LA1269LA1272	LA2172LA2157LA2147	LA1375LA1246LA2133	LA1617LA1521LA0118	LA1595LA1341LA1278
LA0407LA1777LA0118	LA1777LA1718LA2133	LA2172LA2157LA1718	LA2172LA2157LA2147	LA1375LA1246LA2133	LA1617LA1521LA0118	LA1595LA1341LA1278
LA0407LA1777LA0118	LA2172LA2157LA1718	LA1245LA1269LA1272	LA0417LA0442LA1777	LA1375LA1246LA2133	LA0400LA1269LA0118	LA1595LA1341LA1278
LA0407LA1777LA0118	LA2172LA2157LA1718	LA1245LA1269LA1272	LA0417LA0442LA1777	LA1375LA1246LA2133	LA1617LA1521LA0118	LA1595LA1341LA1278
LA0407LA1777LA0118	LA2172LA2157LA1718	LA0417LA0442LA1777	LA1044LA0483LA0746	LA1375LA1246LA2133	LA0400LA1269LA0118	LA1595LA1341LA1278
LA0407LA1777LA0118	LA2172LA2157LA1718	LA1245LA1269LA1272	LA1044LA0483LA0746	LA1375LA1246LA2133	LA0400LA1269LA0118	LA1595LA1341LA1278
LA0407LA1777LA0118	LA2172LA2157LA1718	LA0417LA0442LA1777	LA1044LA0483LA0746	LA1375LA1246LA2133	LA1617LA1521LA0118	LA1595LA1341LA1278
LA0407LA1777LA0118	LA2172LA2157LA1718	LA1245LA1269LA1272	LA1044LA0483LA0746	LA1375LA1246LA2133	LA1617LA1521LA0118	LA1595LA1341LA1278
LA0407LA1777LA0118	LA2172LA2157LA1718	LA0417LA0442LA1777	LA2172LA2157LA2147	LA1375LA1246LA2133	LA0400LA1269LA0118	LA1595LA1341LA1278
LA0407LA1777LA0118	LA2172LA2157LA1718	LA1044LA0483LA0746	LA2172LA2157LA2147	LA1375LA1246LA2133	LA0400LA1269LA0118	LA1595LA1341LA1278
LA0407LA1777LA0118	LA2172LA2157LA1718	LA1245LA1269LA1272	LA2172LA2157LA2147	LA1375LA1246LA2133	LA0400LA1269LA0118	LA1595LA1341LA1278
LA0407LA1777LA0118	LA2172LA2157LA1718	LA0417LA0442LA1777	LA2172LA2157LA2147	LA1375LA1246LA2133	LA1617LA1521LA0118	LA1595LA1341LA1278
LA0407LA1777LA0118	LA2172LA2157LA1718	LA1044LA0483LA0746	LA2172LA2157LA2147	LA1375LA1246LA2133	LA1617LA1521LA0118	LA1595LA1341LA1278
LA0407LA1777LA0118	LA2172LA2157LA1718	LA1245LA1269LA1272	LA2172LA2157LA2147	LA1375LA1246LA2133	LA1617LA1521LA0118	LA1595LA1341LA1278
LA0407LA1777LA0118	LA0417LA0442LA1777	LA1044LA0483LA0746	LA2172LA2157LA2147	LA1375LA1246LA2133	LA0400LA1269LA0118	LA1617LA1269LA1278
LA0407LA1777LA0118	LA0417LA0442LA1777	LA1044LA0483LA0746	LA2172LA2157LA2147	LA1375LA1246LA2133	LA1595LA1341LA1278	LA1617LA1269LA1278
LA0407LA1777LA0118	LA0417LA0442LA1777	LA1044LA0483LA0746	LA2172LA2157LA2147	LA1375LA1246LA2133	LA1617LA1521LA0118	LA1617LA1269LA1278
LA0407LA1777LA0118	LA1245LA1269LA1272	LA0417LA0442LA1777	LA1044LA0483LA0746	LA1375LA1246LA2133	LA0400LA1269LA0118	LA1617LA1269LA1278
LA0407LA1777LA0118	LA1245LA1269LA1272	LA0417LA0442LA1777	LA1044LA0483LA0746	LA1375LA1246LA2133	LA1595LA1341LA1278	LA1617LA1269LA1278
LA0407LA1777LA0118	LA1245LA1269LA1272	LA0417LA0442LA1777	LA1044LA0483LA0746	LA1375LA1246LA2133	LA1617LA1521LA0118	LA1617LA1269LA1278
LA0407LA1777LA0118	LA1245LA1269LA1272	LA0417LA0442LA1777	LA2172LA2157LA2147	LA1375LA1246LA2133	LA0400LA1269LA0118	LA1617LA1269LA1278
LA0407LA1777LA0118	LA1245LA1269LA1272	LA1044LA0483LA0746	LA2172LA2157LA2147	LA1375LA1246LA2133	LA0400LA1269LA0118	LA1617LA1269LA1278
LA0407LA1777LA0118	LA1245LA1269LA1272	LA0417LA0442LA1777	LA2172LA2157LA2147	LA1375LA1246LA2133	LA1595LA1341LA1278	LA1617LA1269LA1278
LA0407LA1777LA0118	LA1245LA1269LA1272	LA1044LA0483LA0746	LA2172LA2157LA2147	LA1375LA1246LA2133	LA1595LA1341LA1278	LA1617LA1269LA1278
LA0407LA1777LA0118	LA1245LA1269LA1272	LA0417LA0442LA1777	LA2172LA2157LA2147	LA1375LA1246LA2133	LA1617LA1521LA0118	LA1617LA1269LA1278
LA0407LA1777LA0118	LA1245LA1269LA1272	LA1044LA0483LA0746	LA2172LA2157LA2147	LA1375LA1246LA2133	LA1617LA1521LA0118	LA1617LA1269LA1278
LA0407LA1777LA0118	LA1777LA1718LA2133	LA1245LA1269LA1272	LA0417LA0442LA1777	LA1375LA1246LA2133	LA0400LA1269LA0118	LA1617LA1269LA1278
LA0407LA1777LA0118	LA1777LA1718LA2133	LA2172LA2157LA1718	LA0417LA0442LA1777	LA1375LA1246LA2133	LA0400LA1269LA0118	LA1617LA1269LA1278
LA0407LA1777LA0118	LA1777LA1718LA2133	LA1245LA1269LA1272	LA0417LA0442LA1777	LA1375LA1246LA2133	LA1595LA1341LA1278	LA1617LA1269LA1278
LA0407LA1777LA0118	LA1777LA1718LA2133	LA2172LA2157LA1718	LA0417LA0442LA1777	LA1375LA1246LA2133	LA1595LA1341LA1278	LA1617LA1269LA1278
LA0407LA1777LA0118	LA1777LA1718LA2133	LA1245LA1269LA1272	LA0417LA0442LA1777	LA1375LA1246LA2133	LA1617LA1521LA0118	LA1617LA1269LA1278
LA0407LA1777LA0118	LA1777LA1718LA2133	LA2172LA2157LA1718	LA0417LA0442LA1777	LA1375LA1246LA2133	LA1617LA1521LA0118	LA1617LA1269LA1278
LA0407LA1777LA0118	LA1777LA1718LA2133	LA0417LA0442LA1777	LA1044LA0483LA0746	LA1375LA1246LA2133	LA0400LA1269LA0118	LA1617LA1269LA1278
LA0407LA1777LA0118	LA1777LA1718LA2133	LA1245LA1269LA1272	LA1044LA0483LA0746	LA1375LA1246LA2133	LA0400LA1269LA0118	LA1617LA1269LA1278
LA0407LA1777LA0118	LA1777LA1718LA2133	LA2172LA2157LA1718	LA1044LA0483LA0746	LA1375LA1246LA2133	LA0400LA1269LA0118	LA1617LA1269LA1278
LA0407LA1777LA0118	LA1777LA1718LA2133	LA0417LA0442LA1777	LA1044LA0483LA0746	LA1375LA1246LA2133	LA1595LA1341LA1278	LA1617LA1269LA1278
LA0407LA1777LA0118	LA1777LA1718LA2133	LA1245LA1269LA1272	LA1044LA0483LA0746	LA1375LA1246LA2133	LA1595LA1341LA1278	LA1617LA1269LA1278
LA0407LA1777LA0118	LA1777LA1718LA2133	LA2172LA2157LA1718	LA1044LA0483LA0746	LA1375LA1246LA2133	LA1595LA1341LA1278	LA1617LA1269LA1278
LA0407LA1777LA0118	LA1777LA1718LA2133	LA0417LA0442LA1777	LA1044LA0483LA0746	LA1375LA1246LA2133	LA1617LA1521LA0118	LA1617LA1269LA1278
LA0407LA1777LA0118	LA1777LA1718LA2133	LA1245LA1269LA1272	LA1044LA0483LA0746	LA1375LA1246LA2133	LA1617LA1521LA0118	LA1617LA1269LA1278
LA0407LA1777LA0118	LA1777LA1718LA2133	LA2172LA2157LA1718	LA1044LA0483LA0746	LA1375LA1246LA2133	LA1617LA1521LA0118	LA1617LA1269LA1278
LA0407LA1777LA0118	LA1777LA1718LA2133	LA2172LA2157LA1718	LA1245LA1269LA1272	LA1375LA1246LA2133	LA0400LA1269LA0118	LA1617LA1269LA1278
LA0407LA1777LA0118	LA1777LA1718LA2133	LA2172LA2157LA1718	LA1245LA1269LA1272	LA1375LA1246LA2133	LA1595LA1341LA1278	LA1617LA1269LA1278
LA0407LA1777LA0118	LA1777LA1718LA2133	LA2172LA2157LA1718	LA1245LA1269LA1272	LA1375LA1246LA2133	LA1617LA1521LA0118	LA1617LA1269LA1278
LA0407LA1777LA0118	LA1777LA1718LA2133	LA0417LA0442LA1777	LA2172LA2157LA2147	LA1375LA1246LA2133	LA0400LA1269LA0118	LA1617LA1269LA1278
LA0407LA1777LA0118	LA1777LA1718LA2133	LA1044LA0483LA0746	LA2172LA2157LA2147	LA1375LA1246LA2133	LA0400LA1269LA0118	LA1617LA1269LA1278
LA0407LA1777LA0118	LA1777LA1718LA2133	LA1245LA1269LA1272	LA2172LA2157LA2147	LA1375LA1246LA2133	LA0400LA1269LA0118	LA1617LA1269LA1278
LA0407LA1777LA0118	LA1777LA1718LA2133	LA2172LA2157LA1718	LA2172LA2157LA2147	LA1375LA1246LA2133	LA0400LA1269LA0118	LA1617LA1269LA1278
LA0407LA1777LA0118	LA1777LA1718LA2133	LA0417LA0442LA1777	LA2172LA2157LA2147	LA1375LA1246LA2133	LA1595LA1341LA1278	LA1617LA1269LA1278
LA0407LA1777LA0118	LA1777LA1718LA2133	LA1044LA0483LA0746	LA2172LA2157LA2147	LA1375LA1246LA2133	LA1595LA1341LA1278	LA1617LA1269LA1278
LA0407LA1777LA0118	LA1777LA1718LA2133	LA1245LA1269LA1272	LA2172LA2157LA2147	LA1375LA1246LA2133	LA1595LA1341LA1278	LA1617LA1269LA1278
LA0407LA1777LA0118	LA1777LA1718LA2133	LA2172LA2157LA1718	LA2172LA2157LA2147	LA1375LA1246LA2133	LA1595LA1341LA1278	LA1617LA1269LA1278
LA0407LA1777LA0118	LA1777LA1718LA2133	LA0417LA0442LA1777	LA2172LA2157LA2147	LA1375LA1246LA2133	LA1617LA1521LA0118	LA1617LA1269LA1278
LA0407LA1777LA0118	LA1777LA1718LA2133	LA1044LA0483LA0746	LA2172LA2157LA2147	LA1375LA1246LA2133	LA1617LA1521LA0118	LA1617LA1269LA1278
LA0407LA1777LA0118	LA1777LA1718LA2133	LA1245LA1269LA1272	LA2172LA2157LA2147	LA1375LA1246LA2133	LA1617LA1521LA0118	LA1617LA1269LA1278
LA0407LA1777LA0118	LA1777LA1718LA2133	LA2172LA2157LA1718	LA2172LA2157LA2147	LA1375LA1246LA2133	LA1617LA1521LA0118	LA1617LA1269LA1278
LA0407LA1777LA0118	LA2172LA2157LA1718	LA1245LA1269LA1272	LA0417LA0442LA1777	LA1375LA1246LA2133	LA0400LA1269LA0118	LA1617LA1269LA1278
LA0407LA1777LA0118	LA2172LA2157LA1718	LA1245LA1269LA1272	LA0417LA0442LA1777	LA1375LA1246LA2133	LA1595LA1341LA1278	LA1617LA1269LA1278
LA0407LA1777LA0118	LA2172LA2157LA1718	LA1245LA1269LA1272	LA0417LA0442LA1777	LA1375LA1246LA2133	LA1617LA1521LA0118	LA1617LA1269LA1278
LA0407LA1777LA0118	LA2172LA2157LA1718	LA0417LA0442LA1777	LA1044LA0483LA0746	LA1375LA1246LA2133	LA0400LA1269LA0118	LA1617LA1269LA1278
LA0407LA1777LA0118	LA2172LA2157LA1718	LA1245LA1269LA1272	LA1044LA0483LA0746	LA1375LA1246LA2133	LA0400LA1269LA0118	LA1617LA1269LA1278
LA0407LA1777LA0118	LA2172LA2157LA1718	LA0417LA0442LA1777	LA1044LA0483LA0746	LA1375LA1246LA2133	LA1595LA1341LA1278	LA1617LA1269LA1278
LA0407LA1777LA0118	LA2172LA2157LA1718	LA1245LA1269LA1272	LA1044LA0483LA0746	LA1375LA1246LA2133	LA1595LA1341LA1278	LA1617LA1269LA1278
LA0407LA1777LA0118	LA2172LA2157LA1718	LA0417LA0442LA1777	LA1044LA0483LA0746	LA1375LA1246LA2133	LA1617LA1521LA0118	LA1617LA1269LA1278
LA0407LA1777LA0118	LA2172LA2157LA1718	LA1245LA1269LA1272	LA1044LA0483LA0746	LA1375LA1246LA2133	LA1617LA1521LA0118	LA1617LA1269LA1278
LA0407LA1777LA0118	LA2172LA2157LA1718	LA0417LA0442LA1777	LA2172LA2157LA2147	LA1375LA1246LA2133	LA0400LA1269LA0118	LA1617LA1269LA1278
LA0407LA1777LA0118	LA2172LA2157LA1718	LA1044LA0483LA0746	LA2172LA2157LA2147	LA1375LA1246LA2133	LA0400LA1269LA0118	LA1617LA1269LA1278
LA0407LA1777LA0118	LA2172LA2157LA1718	LA1245LA1269LA1272	LA2172LA2157LA2147	LA1375LA1246LA2133	LA0400LA1269LA0118	LA1617LA1269LA1278
LA0407LA1777LA0118	LA2172LA2157LA1718	LA0417LA0442LA1777	LA2172LA2157LA2147	LA1375LA1246LA2133	LA1595LA1341LA1278	LA1617LA1269LA1278
LA0407LA1777LA0118	LA2172LA2157LA1718	LA1044LA0483LA0746	LA2172LA2157LA2147	LA1375LA1246LA2133	LA1595LA1341LA1278	LA1617LA1269LA1278
LA0407LA1777LA0118	LA2172LA2157LA1718	LA1245LA1269LA1272	LA2172LA2157LA2147	LA1375LA1246LA2133	LA1595LA1341LA1278	LA1617LA1269LA1278
LA0407LA1777LA0118	LA2172LA2157LA1718	LA0417LA0442LA1777	LA2172LA2157LA2147	LA1375LA1246LA2133	LA1617LA1521LA0118	LA1617LA1269LA1278
LA0407LA1777LA0118	LA2172LA2157LA1718	LA1044LA0483LA0746	LA2172LA2157LA2147	LA1375LA1246LA2133	LA1617LA1521LA0118	LA1617LA1269LA1278
LA0407LA1777LA0118	LA2172LA2157LA1718	LA1245LA1269LA1272	LA2172LA2157LA2147	LA1375LA1246LA2133	LA1617LA1521LA0118	LA1617LA1269LA1278
LA0407LA1777LA0118	LA0417LA0442LA1777	LA1044LA0483LA0746	LA2172LA2157LA2147	LA1375LA1246LA2133	LA0400LA1269LA0118	LA1617LA1521LA0118
LA0407LA1777LA0118	LA1245LA1269LA1272	LA0417LA0442LA1777	LA1044LA0483LA0746	LA1375LA1246LA2133	LA0400LA1269LA0118	LA1617LA1521LA0118
LA0407LA1777LA0118	LA1245LA1269LA1272	LA0417LA0442LA1777	LA2172LA2157LA2147	LA1375LA1246LA2133	LA0400LA1269LA0118	LA1617LA1521LA0118
LA0407LA1777LA0118	LA1245LA1269LA1272	LA1044LA0483LA0746	LA2172LA2157LA2147	LA1375LA1246LA2133	LA0400LA1269LA0118	LA1617LA1521LA0118
LA0407LA1777LA0118	LA1777LA1718LA2133	LA1245LA1269LA1272	LA0417LA0442LA1777	LA1375LA1246LA2133	LA0400LA1269LA0118	LA1617LA1521LA0118
LA0407LA1777LA0118	LA1777LA1718LA2133	LA2172LA2157LA1718	LA0417LA0442LA1777	LA1375LA1246LA2133	LA0400LA1269LA0118	LA1617LA1521LA0118
LA0407LA1777LA0118	LA1777LA1718LA2133	LA0417LA0442LA1777	LA1044LA0483LA0746	LA1375LA1246LA2133	LA0400LA1269LA0118	LA1617LA1521LA0118
LA0407LA1777LA0118	LA1777LA1718LA2133	LA1245LA1269LA1272	LA1044LA0483LA0746	LA1375LA1246LA2133	LA0400LA1269LA0118	LA1617LA1521LA0118
LA0407LA1777LA0118	LA1777LA1718LA2133	LA2172LA2157LA1718	LA1044LA0483LA0746	LA1375LA1246LA2133	LA0400LA1269LA0118	LA1617LA1521LA0118
LA0407LA1777LA0118	LA1777LA1718LA2133	LA2172LA2157LA1718	LA1245LA1269LA1272	LA1375LA1246LA2133	LA0400LA1269LA0118	LA1617LA1521LA0118
LA0407LA1777LA0118	LA1777LA1718LA2133	LA0417LA0442LA1777	LA2172LA2157LA2147	LA1375LA1246LA2133	LA0400LA1269LA0118	LA1617LA1521LA0118
LA0407LA1777LA0118	LA1777LA1718LA2133	LA1044LA0483LA0746	LA2172LA2157LA2147	LA1375LA1246LA2133	LA0400LA1269LA0118	LA1617LA1521LA0118
LA0407LA1777LA0118	LA1777LA1718LA2133	LA1245LA1269LA1272	LA2172LA2157LA2147	LA1375LA1246LA2133	LA0400LA1269LA0118	LA1617LA1521LA0118
LA0407LA1777LA0118	LA1777LA1718LA2133	LA2172LA2157LA1718	LA2172LA2157LA2147	LA1375LA1246LA2133	LA0400LA1269LA0118	LA1617LA1521LA0118
LA0407LA1777LA0118	LA2172LA2157LA1718	LA1245LA1269LA1272	LA0417LA0442LA1777	LA1375LA1246LA2133	LA0400LA1269LA0118	LA1617LA1521LA0118
LA0407LA1777LA0118	LA2172LA2157LA1718	LA0417LA0442LA1777	LA1044LA0483LA0746	LA1375LA1246LA2133	LA0400LA1269LA0118	LA1617LA1521LA0118
LA0407LA1777LA0118	LA2172LA2157LA1718	LA1245LA1269LA1272	LA1044LA0483LA0746	LA1375LA1246LA2133	LA0400LA1269LA0118	LA1617LA1521LA0118
LA0407LA1777LA0118	LA2172LA2157LA1718	LA0417LA0442LA1777	LA2172LA2157LA2147	LA1375LA1246LA2133	LA0400LA1269LA0118	LA1617LA1521LA0118
LA0407LA1777LA0118	LA2172LA2157LA1718	LA1044LA0483LA0746	LA2172LA2157LA2147	LA1375LA1246LA2133	LA0400LA1269LA0118	LA1617LA1521LA0118
LA0407LA1777LA0118	LA2172LA2157LA1718	LA1245LA1269LA1272	LA2172LA2157LA2147	LA1375LA1246LA2133	LA0400LA1269LA0118	LA1617LA1521LA0118
LA0407LA1777LA0118	LA0417LA0442LA1777	LA1044LA0483LA0746	LA0400LA1269LA0118	LA1617LA1521LA0118	LA1595LA1341LA1278	LA1617LA1269LA1278
LA0407LA1777LA0118	LA0417LA0442LA1777	LA1375LA1246LA2133	LA0400LA1269LA0118	LA1617LA1521LA0118	LA1595LA1341LA1278	LA1617LA1269LA1278
LA0407LA1777LA0118	LA0417LA0442LA1777	LA2172LA2157LA2147	LA0400LA1269LA0118	LA1617LA1521LA0118	LA1595LA1341LA1278	LA1617LA1269LA1278
LA0407LA1777LA0118	LA0417LA0442LA1777	LA1044LA0483LA0746	LA1375LA1246LA2133	LA1617LA1521LA0118	LA1595LA1341LA1278	LA1617LA1269LA1278
LA0407LA1777LA0118	LA0417LA0442LA1777	LA2172LA2157LA2147	LA1375LA1246LA2133	LA1617LA1521LA0118	LA1595LA1341LA1278	LA1617LA1269LA1278
LA0407LA1777LA0118	LA0417LA0442LA1777	LA1044LA0483LA0746	LA2172LA2157LA2147	LA1617LA1521LA0118	LA1595LA1341LA1278	LA1617LA1269LA1278
LA0407LA1777LA0118	LA1044LA0483LA0746	LA1375LA1246LA2133	LA0400LA1269LA0118	LA1617LA1521LA0118	LA1595LA1341LA1278	LA1617LA1269LA1278
LA0407LA1777LA0118	LA1044LA0483LA0746	LA2172LA2157LA2147	LA0400LA1269LA0118	LA1617LA1521LA0118	LA1595LA1341LA1278	LA1617LA1269LA1278
LA0407LA1777LA0118	LA1044LA0483LA0746	LA2172LA2157LA2147	LA1375LA1246LA2133	LA1617LA1521LA0118	LA1595LA1341LA1278	LA1617LA1269LA1278
LA0407LA1777LA0118	LA1245LA1269LA1272	LA0417LA0442LA1777	LA0400LA1269LA0118	LA1617LA1521LA0118	LA1595LA1341LA1278	LA1617LA1269LA1278
LA0407LA1777LA0118	LA1245LA1269LA1272	LA1044LA0483LA0746	LA0400LA1269LA0118	LA1617LA1521LA0118	LA1595LA1341LA1278	LA1617LA1269LA1278
LA0407LA1777LA0118	LA1245LA1269LA1272	LA1375LA1246LA2133	LA0400LA1269LA0118	LA1617LA1521LA0118	LA1595LA1341LA1278	LA1617LA1269LA1278
LA0407LA1777LA0118	LA1245LA1269LA1272	LA2172LA2157LA2147	LA0400LA1269LA0118	LA1617LA1521LA0118	LA1595LA1341LA1278	LA1617LA1269LA1278
LA0407LA1777LA0118	LA1245LA1269LA1272	LA0417LA0442LA1777	LA1044LA0483LA0746	LA1617LA1521LA0118	LA1595LA1341LA1278	LA1617LA1269LA1278
LA0407LA1777LA0118	LA1245LA1269LA1272	LA0417LA0442LA1777	LA1375LA1246LA2133	LA1617LA1521LA0118	LA1595LA1341LA1278	LA1617LA1269LA1278
LA0407LA1777LA0118	LA1245LA1269LA1272	LA1044LA0483LA0746	LA1375LA1246LA2133	LA1617LA1521LA0118	LA1595LA1341LA1278	LA1617LA1269LA1278
LA0407LA1777LA0118	LA1245LA1269LA1272	LA2172LA2157LA2147	LA1375LA1246LA2133	LA1617LA1521LA0118	LA1595LA1341LA1278	LA1617LA1269LA1278
LA0407LA1777LA0118	LA1245LA1269LA1272	LA0417LA0442LA1777	LA2172LA2157LA2147	LA1617LA1521LA0118	LA1595LA1341LA1278	LA1617LA1269LA1278
LA0407LA1777LA0118	LA1245LA1269LA1272	LA1044LA0483LA0746	LA2172LA2157LA2147	LA1617LA1521LA0118	LA1595LA1341LA1278	LA1617LA1269LA1278
LA0407LA1777LA0118	LA1777LA1718LA2133	LA0417LA0442LA1777	LA0400LA1269LA0118	LA1617LA1521LA0118	LA1595LA1341LA1278	LA1617LA1269LA1278
LA0407LA1777LA0118	LA1777LA1718LA2133	LA1044LA0483LA0746	LA0400LA1269LA0118	LA1617LA1521LA0118	LA1595LA1341LA1278	LA1617LA1269LA1278
LA0407LA1777LA0118	LA1777LA1718LA2133	LA1245LA1269LA1272	LA0400LA1269LA0118	LA1617LA1521LA0118	LA1595LA1341LA1278	LA1617LA1269LA1278
LA0407LA1777LA0118	LA1777LA1718LA2133	LA1375LA1246LA2133	LA0400LA1269LA0118	LA1617LA1521LA0118	LA1595LA1341LA1278	LA1617LA1269LA1278
LA0407LA1777LA0118	LA1777LA1718LA2133	LA2172LA2157LA1718	LA0400LA1269LA0118	LA1617LA1521LA0118	LA1595LA1341LA1278	LA1617LA1269LA1278
LA0407LA1777LA0118	LA1777LA1718LA2133	LA2172LA2157LA2147	LA0400LA1269LA0118	LA1617LA1521LA0118	LA1595LA1341LA1278	LA1617LA1269LA1278
LA0407LA1777LA0118	LA1777LA1718LA2133	LA1245LA1269LA1272	LA0417LA0442LA1777	LA1617LA1521LA0118	LA1595LA1341LA1278	LA1617LA1269LA1278
LA0407LA1777LA0118	LA1777LA1718LA2133	LA2172LA2157LA1718	LA0417LA0442LA1777	LA1617LA1521LA0118	LA1595LA1341LA1278	LA1617LA1269LA1278
LA0407LA1777LA0118	LA1777LA1718LA2133	LA0417LA0442LA1777	LA1044LA0483LA0746	LA1617LA1521LA0118	LA1595LA1341LA1278	LA1617LA1269LA1278
LA0407LA1777LA0118	LA1777LA1718LA2133	LA1245LA1269LA1272	LA1044LA0483LA0746	LA1617LA1521LA0118	LA1595LA1341LA1278	LA1617LA1269LA1278
LA0407LA1777LA0118	LA1777LA1718LA2133	LA2172LA2157LA1718	LA1044LA0483LA0746	LA1617LA1521LA0118	LA1595LA1341LA1278	LA1617LA1269LA1278
LA0407LA1777LA0118	LA1777LA1718LA2133	LA2172LA2157LA1718	LA1245LA1269LA1272	LA1617LA1521LA0118	LA1595LA1341LA1278	LA1617LA1269LA1278
LA0407LA1777LA0118	LA1777LA1718LA2133	LA0417LA0442LA1777	LA1375LA1246LA2133	LA1617LA1521LA0118	LA1595LA1341LA1278	LA1617LA1269LA1278
LA0407LA1777LA0118	LA1777LA1718LA2133	LA1044LA0483LA0746	LA1375LA1246LA2133	LA1617LA1521LA0118	LA1595LA1341LA1278	LA1617LA1269LA1278
LA0407LA1777LA0118	LA1777LA1718LA2133	LA1245LA1269LA1272	LA1375LA1246LA2133	LA1617LA1521LA0118	LA1595LA1341LA1278	LA1617LA1269LA1278
LA0407LA1777LA0118	LA1777LA1718LA2133	LA2172LA2157LA1718	LA1375LA1246LA2133	LA1617LA1521LA0118	LA1595LA1341LA1278	LA1617LA1269LA1278
LA0407LA1777LA0118	LA1777LA1718LA2133	LA2172LA2157LA2147	LA1375LA1246LA2133	LA1617LA1521LA0118	LA1595LA1341LA1278	LA1617LA1269LA1278
LA0407LA1777LA0118	LA1777LA1718LA2133	LA0417LA0442LA1777	LA2172LA2157LA2147	LA1617LA1521LA0118	LA1595LA1341LA1278	LA1617LA1269LA1278
LA0407LA1777LA0118	LA1777LA1718LA2133	LA1044LA0483LA0746	LA2172LA2157LA2147	LA1617LA1521LA0118	LA1595LA1341LA1278	LA1617LA1269LA1278
LA0407LA1777LA0118	LA1777LA1718LA2133	LA1245LA1269LA1272	LA2172LA2157LA2147	LA1617LA1521LA0118	LA1595LA1341LA1278	LA1617LA1269LA1278
LA0407LA1777LA0118	LA1777LA1718LA2133	LA2172LA2157LA1718	LA2172LA2157LA2147	LA1617LA1521LA0118	LA1595LA1341LA1278	LA1617LA1269LA1278
LA0407LA1777LA0118	LA2172LA2157LA1718	LA0417LA0442LA1777	LA0400LA1269LA0118	LA1617LA1521LA0118	LA1595LA1341LA1278	LA1617LA1269LA1278
LA0407LA1777LA0118	LA2172LA2157LA1718	LA1044LA0483LA0746	LA0400LA1269LA0118	LA1617LA1521LA0118	LA1595LA1341LA1278	LA1617LA1269LA1278
LA0407LA1777LA0118	LA2172LA2157LA1718	LA1245LA1269LA1272	LA0400LA1269LA0118	LA1617LA1521LA0118	LA1595LA1341LA1278	LA1617LA1269LA1278
LA0407LA1777LA0118	LA2172LA2157LA1718	LA1375LA1246LA2133	LA0400LA1269LA0118	LA1617LA1521LA0118	LA1595LA1341LA1278	LA1617LA1269LA1278
LA0407LA1777LA0118	LA2172LA2157LA1718	LA2172LA2157LA2147	LA0400LA1269LA0118	LA1617LA1521LA0118	LA1595LA1341LA1278	LA1617LA1269LA1278
LA0407LA1777LA0118	LA2172LA2157LA1718	LA1245LA1269LA1272	LA0417LA0442LA1777	LA1617LA1521LA0118	LA1595LA1341LA1278	LA1617LA1269LA1278
LA0407LA1777LA0118	LA2172LA2157LA1718	LA0417LA0442LA1777	LA1044LA0483LA0746	LA1617LA1521LA0118	LA1595LA1341LA1278	LA1617LA1269LA1278
LA0407LA1777LA0118	LA2172LA2157LA1718	LA1245LA1269LA1272	LA1044LA0483LA0746	LA1617LA1521LA0118	LA1595LA1341LA1278	LA1617LA1269LA1278
LA0407LA1777LA0118	LA2172LA2157LA1718	LA0417LA0442LA1777	LA1375LA1246LA2133	LA1617LA1521LA0118	LA1595LA1341LA1278	LA1617LA1269LA1278
LA0407LA1777LA0118	LA2172LA2157LA1718	LA1044LA0483LA0746	LA1375LA1246LA2133	LA1617LA1521LA0118	LA1595LA1341LA1278	LA1617LA1269LA1278
LA0407LA1777LA0118	LA2172LA2157LA1718	LA1245LA1269LA1272	LA1375LA1246LA2133	LA1617LA1521LA0118	LA1595LA1341LA1278	LA1617LA1269LA1278
LA0407LA1777LA0118	LA2172LA2157LA1718	LA2172LA2157LA2147	LA1375LA1246LA2133	LA1617LA1521LA0118	LA1595LA1341LA1278	LA1617LA1269LA1278
LA0407LA1777LA0118	LA2172LA2157LA1718	LA0417LA0442LA1777	LA2172LA2157LA2147	LA1617LA1521LA0118	LA1595LA1341LA1278	LA1617LA1269LA1278
LA0407LA1777LA0118	LA2172LA2157LA1718	LA1044LA0483LA0746	LA2172LA2157LA2147	LA1617LA1521LA0118	LA1595LA1341LA1278	LA1617LA1269LA1278
LA0407LA1777LA0118	LA2172LA2157LA1718	LA1245LA1269LA1272	LA2172LA2157LA2147	LA1617LA1521LA0118	LA1595LA1341LA1278	LA1617LA1269LA1278
LA0407LA1777LA0118	LA2172LA2157LA2147	LA1375LA1246LA2133	LA0400LA1269LA0118	LA1617LA1521LA0118	LA1595LA1341LA1278	LA1617LA1269LA1278
LA0407LA1777LA0118	LA1245LA1269LA1272	LA0417LA0442LA1777	LA1044LA0483LA0746	LA2172LA2157LA2147	LA1375LA1246LA2133	LA0400LA1269LA0118
LA0407LA1777LA0118	LA1777LA1718LA2133	LA1245LA1269LA1272	LA0417LA0442LA1777	LA2172LA2157LA2147	LA1375LA1246LA2133	LA0400LA1269LA0118
LA0407LA1777LA0118	LA1777LA1718LA2133	LA2172LA2157LA1718	LA0417LA0442LA1777	LA2172LA2157LA2147	LA1375LA1246LA2133	LA0400LA1269LA0118
LA0407LA1777LA0118	LA1777LA1718LA2133	LA0417LA0442LA1777	LA1044LA0483LA0746	LA2172LA2157LA2147	LA1375LA1246LA2133	LA0400LA1269LA0118
LA0407LA1777LA0118	LA1777LA1718LA2133	LA1245LA1269LA1272	LA1044LA0483LA0746	LA2172LA2157LA2147	LA1375LA1246LA2133	LA0400LA1269LA0118
LA0407LA1777LA0118	LA1777LA1718LA2133	LA2172LA2157LA1718	LA1044LA0483LA0746	LA2172LA2157LA2147	LA1375LA1246LA2133	LA0400LA1269LA0118
LA0407LA1777LA0118	LA1777LA1718LA2133	LA2172LA2157LA1718	LA1245LA1269LA1272	LA2172LA2157LA2147	LA1375LA1246LA2133	LA0400LA1269LA0118
LA0407LA1777LA0118	LA2172LA2157LA1718	LA1245LA1269LA1272	LA0417LA0442LA1777	LA2172LA2157LA2147	LA1375LA1246LA2133	LA0400LA1269LA0118
LA0407LA1777LA0118	LA2172LA2157LA1718	LA0417LA0442LA1777	LA1044LA0483LA0746	LA2172LA2157LA2147	LA1375LA1246LA2133	LA0400LA1269LA0118
LA0407LA1777LA0118	LA2172LA2157LA1718	LA1245LA1269LA1272	LA1044LA0483LA0746	LA2172LA2157LA2147	LA1375LA1246LA2133	LA0400LA1269LA0118
LA0407LA1777LA0118	LA1245LA1269LA1272	LA0417LA0442LA1777	LA1044LA0483LA0746	LA2172LA2157LA2147	LA0400LA1269LA0118	LA1595LA1341LA1278
LA0407LA1777LA0118	LA1245LA1269LA1272	LA0417LA0442LA1777	LA1044LA0483LA0746	LA2172LA2157LA2147	LA1375LA1246LA2133	LA1595LA1341LA1278
LA0407LA1777LA0118	LA1245LA1269LA1272	LA0417LA0442LA1777	LA1044LA0483LA0746	LA2172LA2157LA2147	LA1617LA1521LA0118	LA1595LA1341LA1278
LA0407LA1777LA0118	LA1777LA1718LA2133	LA1245LA1269LA1272	LA0417LA0442LA1777	LA2172LA2157LA2147	LA0400LA1269LA0118	LA1595LA1341LA1278
LA0407LA1777LA0118	LA1777LA1718LA2133	LA2172LA2157LA1718	LA0417LA0442LA1777	LA2172LA2157LA2147	LA0400LA1269LA0118	LA1595LA1341LA1278
LA0407LA1777LA0118	LA1777LA1718LA2133	LA1245LA1269LA1272	LA0417LA0442LA1777	LA2172LA2157LA2147	LA1375LA1246LA2133	LA1595LA1341LA1278
LA0407LA1777LA0118	LA1777LA1718LA2133	LA2172LA2157LA1718	LA0417LA0442LA1777	LA2172LA2157LA2147	LA1375LA1246LA2133	LA1595LA1341LA1278
LA0407LA1777LA0118	LA1777LA1718LA2133	LA1245LA1269LA1272	LA0417LA0442LA1777	LA2172LA2157LA2147	LA1617LA1521LA0118	LA1595LA1341LA1278
LA0407LA1777LA0118	LA1777LA1718LA2133	LA2172LA2157LA1718	LA0417LA0442LA1777	LA2172LA2157LA2147	LA1617LA1521LA0118	LA1595LA1341LA1278
LA0407LA1777LA0118	LA1777LA1718LA2133	LA0417LA0442LA1777	LA1044LA0483LA0746	LA2172LA2157LA2147	LA0400LA1269LA0118	LA1595LA1341LA1278
LA0407LA1777LA0118	LA1777LA1718LA2133	LA1245LA1269LA1272	LA1044LA0483LA0746	LA2172LA2157LA2147	LA0400LA1269LA0118	LA1595LA1341LA1278
LA0407LA1777LA0118	LA1777LA1718LA2133	LA2172LA2157LA1718	LA1044LA0483LA0746	LA2172LA2157LA2147	LA0400LA1269LA0118	LA1595LA1341LA1278
LA0407LA1777LA0118	LA1777LA1718LA2133	LA0417LA0442LA1777	LA1044LA0483LA0746	LA2172LA2157LA2147	LA1375LA1246LA2133	LA1595LA1341LA1278
LA0407LA1777LA0118	LA1777LA1718LA2133	LA1245LA1269LA1272	LA1044LA0483LA0746	LA2172LA2157LA2147	LA1375LA1246LA2133	LA1595LA1341LA1278
LA0407LA1777LA0118	LA1777LA1718LA2133	LA2172LA2157LA1718	LA1044LA0483LA0746	LA2172LA2157LA2147	LA1375LA1246LA2133	LA1595LA1341LA1278
LA0407LA1777LA0118	LA1777LA1718LA2133	LA0417LA0442LA1777	LA1044LA0483LA0746	LA2172LA2157LA2147	LA1617LA1521LA0118	LA1595LA1341LA1278
LA0407LA1777LA0118	LA1777LA1718LA2133	LA1245LA1269LA1272	LA1044LA0483LA0746	LA2172LA2157LA2147	LA1617LA1521LA0118	LA1595LA1341LA1278
LA0407LA1777LA0118	LA1777LA1718LA2133	LA2172LA2157LA1718	LA1044LA0483LA0746	LA2172LA2157LA2147	LA1617LA1521LA0118	LA1595LA1341LA1278
LA0407LA1777LA0118	LA1777LA1718LA2133	LA2172LA2157LA1718	LA1245LA1269LA1272	LA2172LA2157LA2147	LA0400LA1269LA0118	LA1595LA1341LA1278
LA0407LA1777LA0118	LA1777LA1718LA2133	LA2172LA2157LA1718	LA1245LA1269LA1272	LA2172LA2157LA2147	LA1375LA1246LA2133	LA1595LA1341LA1278
LA0407LA1777LA0118	LA1777LA1718LA2133	LA2172LA2157LA1718	LA1245LA1269LA1272	LA2172LA2157LA2147	LA1617LA1521LA0118	LA1595LA1341LA1278
LA0407LA1777LA0118	LA2172LA2157LA1718	LA1245LA1269LA1272	LA0417LA0442LA1777	LA2172LA2157LA2147	LA0400LA1269LA0118	LA1595LA1341LA1278
LA0407LA1777LA0118	LA2172LA2157LA1718	LA1245LA1269LA1272	LA0417LA0442LA1777	LA2172LA2157LA2147	LA1375LA1246LA2133	LA1595LA1341LA1278
LA0407LA1777LA0118	LA2172LA2157LA1718	LA1245LA1269LA1272	LA0417LA0442LA1777	LA2172LA2157LA2147	LA1617LA1521LA0118	LA1595LA1341LA1278
LA0407LA1777LA0118	LA2172LA2157LA1718	LA0417LA0442LA1777	LA1044LA0483LA0746	LA2172LA2157LA2147	LA0400LA1269LA0118	LA1595LA1341LA1278
LA0407LA1777LA0118	LA2172LA2157LA1718	LA1245LA1269LA1272	LA1044LA0483LA0746	LA2172LA2157LA2147	LA0400LA1269LA0118	LA1595LA1341LA1278
LA0407LA1777LA0118	LA2172LA2157LA1718	LA0417LA0442LA1777	LA1044LA0483LA0746	LA2172LA2157LA2147	LA1375LA1246LA2133	LA1595LA1341LA1278
LA0407LA1777LA0118	LA2172LA2157LA1718	LA1245LA1269LA1272	LA1044LA0483LA0746	LA2172LA2157LA2147	LA1375LA1246LA2133	LA1595LA1341LA1278
LA0407LA1777LA0118	LA2172LA2157LA1718	LA0417LA0442LA1777	LA1044LA0483LA0746	LA2172LA2157LA2147	LA1617LA1521LA0118	LA1595LA1341LA1278
LA0407LA1777LA0118	LA2172LA2157LA1718	LA1245LA1269LA1272	LA1044LA0483LA0746	LA2172LA2157LA2147	LA1617LA1521LA0118	LA1595LA1341LA1278
LA0407LA1777LA0118	LA1245LA1269LA1272	LA0417LA0442LA1777	LA1044LA0483LA0746	LA2172LA2157LA2147	LA0400LA1269LA0118	LA1617LA1269LA1278
LA0407LA1777LA0118	LA1245LA1269LA1272	LA0417LA0442LA1777	LA1044LA0483LA0746	LA2172LA2157LA2147	LA1375LA1246LA2133	LA1617LA1269LA1278
LA0407LA1777LA0118	LA1245LA1269LA1272	LA0417LA0442LA1777	LA1044LA0483LA0746	LA2172LA2157LA2147	LA1595LA1341LA1278	LA1617LA1269LA1278
LA0407LA1777LA0118	LA1245LA1269LA1272	LA0417LA0442LA1777	LA1044LA0483LA0746	LA2172LA2157LA2147	LA1617LA1521LA0118	LA1617LA1269LA1278
LA0407LA1777LA0118	LA1777LA1718LA2133	LA1245LA1269LA1272	LA0417LA0442LA1777	LA2172LA2157LA2147	LA0400LA1269LA0118	LA1617LA1269LA1278
LA0407LA1777LA0118	LA1777LA1718LA2133	LA2172LA2157LA1718	LA0417LA0442LA1777	LA2172LA2157LA2147	LA0400LA1269LA0118	LA1617LA1269LA1278
LA0407LA1777LA0118	LA1777LA1718LA2133	LA1245LA1269LA1272	LA0417LA0442LA1777	LA2172LA2157LA2147	LA1375LA1246LA2133	LA1617LA1269LA1278
LA0407LA1777LA0118	LA1777LA1718LA2133	LA2172LA2157LA1718	LA0417LA0442LA1777	LA2172LA2157LA2147	LA1375LA1246LA2133	LA1617LA1269LA1278
LA0407LA1777LA0118	LA1777LA1718LA2133	LA1245LA1269LA1272	LA0417LA0442LA1777	LA2172LA2157LA2147	LA1595LA1341LA1278	LA1617LA1269LA1278
LA0407LA1777LA0118	LA1777LA1718LA2133	LA2172LA2157LA1718	LA0417LA0442LA1777	LA2172LA2157LA2147	LA1595LA1341LA1278	LA1617LA1269LA1278
LA0407LA1777LA0118	LA1777LA1718LA2133	LA1245LA1269LA1272	LA0417LA0442LA1777	LA2172LA2157LA2147	LA1617LA1521LA0118	LA1617LA1269LA1278
LA0407LA1777LA0118	LA1777LA1718LA2133	LA2172LA2157LA1718	LA0417LA0442LA1777	LA2172LA2157LA2147	LA1617LA1521LA0118	LA1617LA1269LA1278
LA0407LA1777LA0118	LA1777LA1718LA2133	LA0417LA0442LA1777	LA1044LA0483LA0746	LA2172LA2157LA2147	LA0400LA1269LA0118	LA1617LA1269LA1278
LA0407LA1777LA0118	LA1777LA1718LA2133	LA1245LA1269LA1272	LA1044LA0483LA0746	LA2172LA2157LA2147	LA0400LA1269LA0118	LA1617LA1269LA1278
LA0407LA1777LA0118	LA1777LA1718LA2133	LA2172LA2157LA1718	LA1044LA0483LA0746	LA2172LA2157LA2147	LA0400LA1269LA0118	LA1617LA1269LA1278
LA0407LA1777LA0118	LA1777LA1718LA2133	LA0417LA0442LA1777	LA1044LA0483LA0746	LA2172LA2157LA2147	LA1375LA1246LA2133	LA1617LA1269LA1278
LA0407LA1777LA0118	LA1777LA1718LA2133	LA1245LA1269LA1272	LA1044LA0483LA0746	LA2172LA2157LA2147	LA1375LA1246LA2133	LA1617LA1269LA1278
LA0407LA1777LA0118	LA1777LA1718LA2133	LA2172LA2157LA1718	LA1044LA0483LA0746	LA2172LA2157LA2147	LA1375LA1246LA2133	LA1617LA1269LA1278
LA0407LA1777LA0118	LA1777LA1718LA2133	LA0417LA0442LA1777	LA1044LA0483LA0746	LA2172LA2157LA2147	LA1595LA1341LA1278	LA1617LA1269LA1278
LA0407LA1777LA0118	LA1777LA1718LA2133	LA1245LA1269LA1272	LA1044LA0483LA0746	LA2172LA2157LA2147	LA1595LA1341LA1278	LA1617LA1269LA1278
LA0407LA1777LA0118	LA1777LA1718LA2133	LA2172LA2157LA1718	LA1044LA0483LA0746	LA2172LA2157LA2147	LA1595LA1341LA1278	LA1617LA1269LA1278
LA0407LA1777LA0118	LA1777LA1718LA2133	LA0417LA0442LA1777	LA1044LA0483LA0746	LA2172LA2157LA2147	LA1617LA1521LA0118	LA1617LA1269LA1278
LA0407LA1777LA0118	LA1777LA1718LA2133	LA1245LA1269LA1272	LA1044LA0483LA0746	LA2172LA2157LA2147	LA1617LA1521LA0118	LA1617LA1269LA1278
LA0407LA1777LA0118	LA1777LA1718LA2133	LA2172LA2157LA1718	LA1044LA0483LA0746	LA2172LA2157LA2147	LA1617LA1521LA0118	LA1617LA1269LA1278
LA0407LA1777LA0118	LA1777LA1718LA2133	LA2172LA2157LA1718	LA1245LA1269LA1272	LA2172LA2157LA2147	LA0400LA1269LA0118	LA1617LA1269LA1278
LA0407LA1777LA0118	LA1777LA1718LA2133	LA2172LA2157LA1718	LA1245LA1269LA1272	LA2172LA2157LA2147	LA1375LA1246LA2133	LA1617LA1269LA1278
LA0407LA1777LA0118	LA1777LA1718LA2133	LA2172LA2157LA1718	LA1245LA1269LA1272	LA2172LA2157LA2147	LA1595LA1341LA1278	LA1617LA1269LA1278
LA0407LA1777LA0118	LA1777LA1718LA2133	LA2172LA2157LA1718	LA1245LA1269LA1272	LA2172LA2157LA2147	LA1617LA1521LA0118	LA1617LA1269LA1278
LA0407LA1777LA0118	LA2172LA2157LA1718	LA1245LA1269LA1272	LA0417LA0442LA1777	LA2172LA2157LA2147	LA0400LA1269LA0118	LA1617LA1269LA1278
LA0407LA1777LA0118	LA2172LA2157LA1718	LA1245LA1269LA1272	LA0417LA0442LA1777	LA2172LA2157LA2147	LA1375LA1246LA2133	LA1617LA1269LA1278
LA0407LA1777LA0118	LA2172LA2157LA1718	LA1245LA1269LA1272	LA0417LA0442LA1777	LA2172LA2157LA2147	LA1595LA1341LA1278	LA1617LA1269LA1278
LA0407LA1777LA0118	LA2172LA2157LA1718	LA1245LA1269LA1272	LA0417LA0442LA1777	LA2172LA2157LA2147	LA1617LA1521LA0118	LA1617LA1269LA1278
LA0407LA1777LA0118	LA2172LA2157LA1718	LA0417LA0442LA1777	LA1044LA0483LA0746	LA2172LA2157LA2147	LA0400LA1269LA0118	LA1617LA1269LA1278
LA0407LA1777LA0118	LA2172LA2157LA1718	LA1245LA1269LA1272	LA1044LA0483LA0746	LA2172LA2157LA2147	LA0400LA1269LA0118	LA1617LA1269LA1278
LA0407LA1777LA0118	LA2172LA2157LA1718	LA0417LA0442LA1777	LA1044LA0483LA0746	LA2172LA2157LA2147	LA1375LA1246LA2133	LA1617LA1269LA1278
LA0407LA1777LA0118	LA2172LA2157LA1718	LA1245LA1269LA1272	LA1044LA0483LA0746	LA2172LA2157LA2147	LA1375LA1246LA2133	LA1617LA1269LA1278
LA0407LA1777LA0118	LA2172LA2157LA1718	LA0417LA0442LA1777	LA1044LA0483LA0746	LA2172LA2157LA2147	LA1595LA1341LA1278	LA1617LA1269LA1278
LA0407LA1777LA0118	LA2172LA2157LA1718	LA1245LA1269LA1272	LA1044LA0483LA0746	LA2172LA2157LA2147	LA1595LA1341LA1278	LA1617LA1269LA1278
LA0407LA1777LA0118	LA2172LA2157LA1718	LA0417LA0442LA1777	LA1044LA0483LA0746	LA2172LA2157LA2147	LA1617LA1521LA0118	LA1617LA1269LA1278
LA0407LA1777LA0118	LA2172LA2157LA1718	LA1245LA1269LA1272	LA1044LA0483LA0746	LA2172LA2157LA2147	LA1617LA1521LA0118	LA1617LA1269LA1278
LA0407LA1777LA0118	LA1245LA1269LA1272	LA0417LA0442LA1777	LA1044LA0483LA0746	LA2172LA2157LA2147	LA0400LA1269LA0118	LA1617LA1521LA0118
LA0407LA1777LA0118	LA1245LA1269LA1272	LA0417LA0442LA1777	LA1044LA0483LA0746	LA2172LA2157LA2147	LA1375LA1246LA2133	LA1617LA1521LA0118
LA0407LA1777LA0118	LA1777LA1718LA2133	LA1245LA1269LA1272	LA0417LA0442LA1777	LA2172LA2157LA2147	LA0400LA1269LA0118	LA1617LA1521LA0118
LA0407LA1777LA0118	LA1777LA1718LA2133	LA2172LA2157LA1718	LA0417LA0442LA1777	LA2172LA2157LA2147	LA0400LA1269LA0118	LA1617LA1521LA0118
LA0407LA1777LA0118	LA1777LA1718LA2133	LA1245LA1269LA1272	LA0417LA0442LA1777	LA2172LA2157LA2147	LA1375LA1246LA2133	LA1617LA1521LA0118
LA0407LA1777LA0118	LA1777LA1718LA2133	LA2172LA2157LA1718	LA0417LA0442LA1777	LA2172LA2157LA2147	LA1375LA1246LA2133	LA1617LA1521LA0118
LA0407LA1777LA0118	LA1777LA1718LA2133	LA0417LA0442LA1777	LA1044LA0483LA0746	LA2172LA2157LA2147	LA0400LA1269LA0118	LA1617LA1521LA0118
LA0407LA1777LA0118	LA1777LA1718LA2133	LA1245LA1269LA1272	LA1044LA0483LA0746	LA2172LA2157LA2147	LA0400LA1269LA0118	LA1617LA1521LA0118
LA0407LA1777LA0118	LA1777LA1718LA2133	LA2172LA2157LA1718	LA1044LA0483LA0746	LA2172LA2157LA2147	LA0400LA1269LA0118	LA1617LA1521LA0118
LA0407LA1777LA0118	LA1777LA1718LA2133	LA0417LA0442LA1777	LA1044LA0483LA0746	LA2172LA2157LA2147	LA1375LA1246LA2133	LA1617LA1521LA0118
LA0407LA1777LA0118	LA1777LA1718LA2133	LA1245LA1269LA1272	LA1044LA0483LA0746	LA2172LA2157LA2147	LA1375LA1246LA2133	LA1617LA1521LA0118
LA0407LA1777LA0118	LA1777LA1718LA2133	LA2172LA2157LA1718	LA1044LA0483LA0746	LA2172LA2157LA2147	LA1375LA1246LA2133	LA1617LA1521LA0118
LA0407LA1777LA0118	LA1777LA1718LA2133	LA2172LA2157LA1718	LA1245LA1269LA1272	LA2172LA2157LA2147	LA0400LA1269LA0118	LA1617LA1521LA0118
LA0407LA1777LA0118	LA1777LA1718LA2133	LA2172LA2157LA1718	LA1245LA1269LA1272	LA2172LA2157LA2147	LA1375LA1246LA2133	LA1617LA1521LA0118
LA0407LA1777LA0118	LA2172LA2157LA1718	LA1245LA1269LA1272	LA0417LA0442LA1777	LA2172LA2157LA2147	LA0400LA1269LA0118	LA1617LA1521LA0118
LA0407LA1777LA0118	LA2172LA2157LA1718	LA1245LA1269LA1272	LA0417LA0442LA1777	LA2172LA2157LA2147	LA1375LA1246LA2133	LA1617LA1521LA0118
LA0407LA1777LA0118	LA2172LA2157LA1718	LA0417LA0442LA1777	LA1044LA0483LA0746	LA2172LA2157LA2147	LA0400LA1269LA0118	LA1617LA1521LA0118
LA0407LA1777LA0118	LA2172LA2157LA1718	LA1245LA1269LA1272	LA1044LA0483LA0746	LA2172LA2157LA2147	LA0400LA1269LA0118	LA1617LA1521LA0118
LA0407LA1777LA0118	LA2172LA2157LA1718	LA0417LA0442LA1777	LA1044LA0483LA0746	LA2172LA2157LA2147	LA1375LA1246LA2133	LA1617LA1521LA0118
LA0407LA1777LA0118	LA2172LA2157LA1718	LA1245LA1269LA1272	LA1044LA0483LA0746	LA2172LA2157LA2147	LA1375LA1246LA2133	LA1617LA1521LA0118
LA0417LA0442LA1777	LA1044LA0483LA0746	LA2172LA2157LA2147	LA1375LA1246LA2133	LA0400LA1269LA0118	LA1617LA1521LA0118	LA1595LA1341LA1278
LA0417LA0442LA1777	LA1044LA0483LA0746	LA2172LA2157LA2147	LA1375LA1246LA2133	LA0400LA1269LA0118	LA1595LA1341LA1278	LA1617LA1269LA1278
LA0417LA0442LA1777	LA1044LA0483LA0746	LA2172LA2157LA2147	LA1375LA1246LA2133	LA0400LA1269LA0118	LA1617LA1521LA0118	LA1617LA1269LA1278
LA0417LA0442LA1777	LA1044LA0483LA0746	LA1375LA1246LA2133	LA0400LA1269LA0118	LA1617LA1521LA0118	LA1595LA1341LA1278	LA1617LA1269LA1278
LA0417LA0442LA1777	LA1044LA0483LA0746	LA2172LA2157LA2147	LA0400LA1269LA0118	LA1617LA1521LA0118	LA1595LA1341LA1278	LA1617LA1269LA1278
LA0417LA0442LA1777	LA1044LA0483LA0746	LA2172LA2157LA2147	LA1375LA1246LA2133	LA1617LA1521LA0118	LA1595LA1341LA1278	LA1617LA1269LA1278
LA0417LA0442LA1777	LA2172LA2157LA2147	LA1375LA1246LA2133	LA0400LA1269LA0118	LA1617LA1521LA0118	LA1595LA1341LA1278	LA1617LA1269LA1278
LA1044LA0483LA0746	LA2172LA2157LA2147	LA1375LA1246LA2133	LA0400LA1269LA0118	LA1617LA1521LA0118	LA1595LA1341LA1278	LA1617LA1269LA1278
LA1245LA1269LA1272	LA0417LA0442LA1777	LA1044LA0483LA0746	LA1375LA1246LA2133	LA0400LA1269LA0118	LA1617LA1521LA0118	LA1595LA1341LA1278
LA1245LA1269LA1272	LA0417LA0442LA1777	LA2172LA2157LA2147	LA1375LA1246LA2133	LA0400LA1269LA0118	LA1617LA1521LA0118	LA1595LA1341LA1278
LA1245LA1269LA1272	LA0417LA0442LA1777	LA1044LA0483LA0746	LA2172LA2157LA2147	LA0400LA1269LA0118	LA1617LA1521LA0118	LA1595LA1341LA1278
LA1245LA1269LA1272	LA1044LA0483LA0746	LA2172LA2157LA2147	LA1375LA1246LA2133	LA0400LA1269LA0118	LA1617LA1521LA0118	LA1595LA1341LA1278
LA1245LA1269LA1272	LA0417LA0442LA1777	LA1044LA0483LA0746	LA1375LA1246LA2133	LA0400LA1269LA0118	LA1595LA1341LA1278	LA1617LA1269LA1278
LA1245LA1269LA1272	LA0417LA0442LA1777	LA2172LA2157LA2147	LA1375LA1246LA2133	LA0400LA1269LA0118	LA1595LA1341LA1278	LA1617LA1269LA1278
LA1245LA1269LA1272	LA0417LA0442LA1777	LA1044LA0483LA0746	LA1375LA1246LA2133	LA0400LA1269LA0118	LA1617LA1521LA0118	LA1617LA1269LA1278
LA1245LA1269LA1272	LA0417LA0442LA1777	LA2172LA2157LA2147	LA1375LA1246LA2133	LA0400LA1269LA0118	LA1617LA1521LA0118	LA1617LA1269LA1278
LA1245LA1269LA1272	LA0417LA0442LA1777	LA1044LA0483LA0746	LA2172LA2157LA2147	LA0400LA1269LA0118	LA1595LA1341LA1278	LA1617LA1269LA1278
LA1245LA1269LA1272	LA0417LA0442LA1777	LA1044LA0483LA0746	LA2172LA2157LA2147	LA0400LA1269LA0118	LA1617LA1521LA0118	LA1617LA1269LA1278
LA1245LA1269LA1272	LA1044LA0483LA0746	LA2172LA2157LA2147	LA1375LA1246LA2133	LA0400LA1269LA0118	LA1595LA1341LA1278	LA1617LA1269LA1278
LA1245LA1269LA1272	LA1044LA0483LA0746	LA2172LA2157LA2147	LA1375LA1246LA2133	LA0400LA1269LA0118	LA1617LA1521LA0118	LA1617LA1269LA1278
LA1245LA1269LA1272	LA0417LA0442LA1777	LA1044LA0483LA0746	LA2172LA2157LA2147	LA1375LA1246LA2133	LA0400LA1269LA0118	LA1595LA1341LA1278
LA1245LA1269LA1272	LA0417LA0442LA1777	LA1044LA0483LA0746	LA2172LA2157LA2147	LA1375LA1246LA2133	LA1617LA1521LA0118	LA1595LA1341LA1278
LA1245LA1269LA1272	LA0417LA0442LA1777	LA1044LA0483LA0746	LA2172LA2157LA2147	LA1375LA1246LA2133	LA0400LA1269LA0118	LA1617LA1269LA1278
LA1245LA1269LA1272	LA0417LA0442LA1777	LA1044LA0483LA0746	LA2172LA2157LA2147	LA1375LA1246LA2133	LA1595LA1341LA1278	LA1617LA1269LA1278
LA1245LA1269LA1272	LA0417LA0442LA1777	LA1044LA0483LA0746	LA2172LA2157LA2147	LA1375LA1246LA2133	LA1617LA1521LA0118	LA1617LA1269LA1278
LA1245LA1269LA1272	LA0417LA0442LA1777	LA1044LA0483LA0746	LA2172LA2157LA2147	LA1375LA1246LA2133	LA0400LA1269LA0118	LA1617LA1521LA0118
LA1245LA1269LA1272	LA0417LA0442LA1777	LA1044LA0483LA0746	LA0400LA1269LA0118	LA1617LA1521LA0118	LA1595LA1341LA1278	LA1617LA1269LA1278
LA1245LA1269LA1272	LA0417LA0442LA1777	LA1375LA1246LA2133	LA0400LA1269LA0118	LA1617LA1521LA0118	LA1595LA1341LA1278	LA1617LA1269LA1278
LA1245LA1269LA1272	LA0417LA0442LA1777	LA2172LA2157LA2147	LA0400LA1269LA0118	LA1617LA1521LA0118	LA1595LA1341LA1278	LA1617LA1269LA1278
LA1245LA1269LA1272	LA0417LA0442LA1777	LA1044LA0483LA0746	LA1375LA1246LA2133	LA1617LA1521LA0118	LA1595LA1341LA1278	LA1617LA1269LA1278
LA1245LA1269LA1272	LA0417LA0442LA1777	LA2172LA2157LA2147	LA1375LA1246LA2133	LA1617LA1521LA0118	LA1595LA1341LA1278	LA1617LA1269LA1278
LA1245LA1269LA1272	LA0417LA0442LA1777	LA1044LA0483LA0746	LA2172LA2157LA2147	LA1617LA1521LA0118	LA1595LA1341LA1278	LA1617LA1269LA1278
LA1245LA1269LA1272	LA1044LA0483LA0746	LA1375LA1246LA2133	LA0400LA1269LA0118	LA1617LA1521LA0118	LA1595LA1341LA1278	LA1617LA1269LA1278
LA1245LA1269LA1272	LA1044LA0483LA0746	LA2172LA2157LA2147	LA0400LA1269LA0118	LA1617LA1521LA0118	LA1595LA1341LA1278	LA1617LA1269LA1278
LA1245LA1269LA1272	LA1044LA0483LA0746	LA2172LA2157LA2147	LA1375LA1246LA2133	LA1617LA1521LA0118	LA1595LA1341LA1278	LA1617LA1269LA1278
LA1245LA1269LA1272	LA2172LA2157LA2147	LA1375LA1246LA2133	LA0400LA1269LA0118	LA1617LA1521LA0118	LA1595LA1341LA1278	LA1617LA1269LA1278
LA1777LA1718LA2133	LA0417LA0442LA1777	LA1044LA0483LA0746	LA1375LA1246LA2133	LA0400LA1269LA0118	LA1617LA1521LA0118	LA1595LA1341LA1278
LA1777LA1718LA2133	LA0417LA0442LA1777	LA2172LA2157LA2147	LA1375LA1246LA2133	LA0400LA1269LA0118	LA1617LA1521LA0118	LA1595LA1341LA1278
LA1777LA1718LA2133	LA0417LA0442LA1777	LA1044LA0483LA0746	LA2172LA2157LA2147	LA0400LA1269LA0118	LA1617LA1521LA0118	LA1595LA1341LA1278
LA1777LA1718LA2133	LA1044LA0483LA0746	LA2172LA2157LA2147	LA1375LA1246LA2133	LA0400LA1269LA0118	LA1617LA1521LA0118	LA1595LA1341LA1278
LA1777LA1718LA2133	LA1245LA1269LA1272	LA0417LA0442LA1777	LA1044LA0483LA0746	LA0400LA1269LA0118	LA1617LA1521LA0118	LA1595LA1341LA1278
LA1777LA1718LA2133	LA1245LA1269LA1272	LA0417LA0442LA1777	LA1375LA1246LA2133	LA0400LA1269LA0118	LA1617LA1521LA0118	LA1595LA1341LA1278
LA1777LA1718LA2133	LA1245LA1269LA1272	LA1044LA0483LA0746	LA1375LA1246LA2133	LA0400LA1269LA0118	LA1617LA1521LA0118	LA1595LA1341LA1278
LA1777LA1718LA2133	LA1245LA1269LA1272	LA2172LA2157LA2147	LA1375LA1246LA2133	LA0400LA1269LA0118	LA1617LA1521LA0118	LA1595LA1341LA1278
LA1777LA1718LA2133	LA1245LA1269LA1272	LA0417LA0442LA1777	LA2172LA2157LA2147	LA0400LA1269LA0118	LA1617LA1521LA0118	LA1595LA1341LA1278
LA1777LA1718LA2133	LA1245LA1269LA1272	LA1044LA0483LA0746	LA2172LA2157LA2147	LA0400LA1269LA0118	LA1617LA1521LA0118	LA1595LA1341LA1278
LA1777LA1718LA2133	LA2172LA2157LA1718	LA1245LA1269LA1272	LA0417LA0442LA1777	LA0400LA1269LA0118	LA1617LA1521LA0118	LA1595LA1341LA1278
LA1777LA1718LA2133	LA2172LA2157LA1718	LA0417LA0442LA1777	LA1044LA0483LA0746	LA0400LA1269LA0118	LA1617LA1521LA0118	LA1595LA1341LA1278
LA1777LA1718LA2133	LA2172LA2157LA1718	LA1245LA1269LA1272	LA1044LA0483LA0746	LA0400LA1269LA0118	LA1617LA1521LA0118	LA1595LA1341LA1278
LA1777LA1718LA2133	LA2172LA2157LA1718	LA0417LA0442LA1777	LA1375LA1246LA2133	LA0400LA1269LA0118	LA1617LA1521LA0118	LA1595LA1341LA1278
LA1777LA1718LA2133	LA2172LA2157LA1718	LA1044LA0483LA0746	LA1375LA1246LA2133	LA0400LA1269LA0118	LA1617LA1521LA0118	LA1595LA1341LA1278
LA1777LA1718LA2133	LA2172LA2157LA1718	LA1245LA1269LA1272	LA1375LA1246LA2133	LA0400LA1269LA0118	LA1617LA1521LA0118	LA1595LA1341LA1278
LA1777LA1718LA2133	LA2172LA2157LA1718	LA2172LA2157LA2147	LA1375LA1246LA2133	LA0400LA1269LA0118	LA1617LA1521LA0118	LA1595LA1341LA1278
LA1777LA1718LA2133	LA2172LA2157LA1718	LA0417LA0442LA1777	LA2172LA2157LA2147	LA0400LA1269LA0118	LA1617LA1521LA0118	LA1595LA1341LA1278
LA1777LA1718LA2133	LA2172LA2157LA1718	LA1044LA0483LA0746	LA2172LA2157LA2147	LA0400LA1269LA0118	LA1617LA1521LA0118	LA1595LA1341LA1278
LA1777LA1718LA2133	LA2172LA2157LA1718	LA1245LA1269LA1272	LA2172LA2157LA2147	LA0400LA1269LA0118	LA1617LA1521LA0118	LA1595LA1341LA1278
LA1777LA1718LA2133	LA0417LA0442LA1777	LA1044LA0483LA0746	LA1375LA1246LA2133	LA0400LA1269LA0118	LA1595LA1341LA1278	LA1617LA1269LA1278
LA1777LA1718LA2133	LA0417LA0442LA1777	LA2172LA2157LA2147	LA1375LA1246LA2133	LA0400LA1269LA0118	LA1595LA1341LA1278	LA1617LA1269LA1278
LA1777LA1718LA2133	LA0417LA0442LA1777	LA1044LA0483LA0746	LA1375LA1246LA2133	LA0400LA1269LA0118	LA1617LA1521LA0118	LA1617LA1269LA1278
LA1777LA1718LA2133	LA0417LA0442LA1777	LA2172LA2157LA2147	LA1375LA1246LA2133	LA0400LA1269LA0118	LA1617LA1521LA0118	LA1617LA1269LA1278
LA1777LA1718LA2133	LA0417LA0442LA1777	LA1044LA0483LA0746	LA2172LA2157LA2147	LA0400LA1269LA0118	LA1595LA1341LA1278	LA1617LA1269LA1278
LA1777LA1718LA2133	LA0417LA0442LA1777	LA1044LA0483LA0746	LA2172LA2157LA2147	LA0400LA1269LA0118	LA1617LA1521LA0118	LA1617LA1269LA1278
LA1777LA1718LA2133	LA1044LA0483LA0746	LA2172LA2157LA2147	LA1375LA1246LA2133	LA0400LA1269LA0118	LA1595LA1341LA1278	LA1617LA1269LA1278
LA1777LA1718LA2133	LA1044LA0483LA0746	LA2172LA2157LA2147	LA1375LA1246LA2133	LA0400LA1269LA0118	LA1617LA1521LA0118	LA1617LA1269LA1278
LA1777LA1718LA2133	LA1245LA1269LA1272	LA0417LA0442LA1777	LA1044LA0483LA0746	LA0400LA1269LA0118	LA1595LA1341LA1278	LA1617LA1269LA1278
LA1777LA1718LA2133	LA1245LA1269LA1272	LA0417LA0442LA1777	LA1044LA0483LA0746	LA0400LA1269LA0118	LA1617LA1521LA0118	LA1617LA1269LA1278
LA1777LA1718LA2133	LA1245LA1269LA1272	LA0417LA0442LA1777	LA1375LA1246LA2133	LA0400LA1269LA0118	LA1595LA1341LA1278	LA1617LA1269LA1278
LA1777LA1718LA2133	LA1245LA1269LA1272	LA1044LA0483LA0746	LA1375LA1246LA2133	LA0400LA1269LA0118	LA1595LA1341LA1278	LA1617LA1269LA1278
LA1777LA1718LA2133	LA1245LA1269LA1272	LA2172LA2157LA2147	LA1375LA1246LA2133	LA0400LA1269LA0118	LA1595LA1341LA1278	LA1617LA1269LA1278
LA1777LA1718LA2133	LA1245LA1269LA1272	LA0417LA0442LA1777	LA1375LA1246LA2133	LA0400LA1269LA0118	LA1617LA1521LA0118	LA1617LA1269LA1278
LA1777LA1718LA2133	LA1245LA1269LA1272	LA1044LA0483LA0746	LA1375LA1246LA2133	LA0400LA1269LA0118	LA1617LA1521LA0118	LA1617LA1269LA1278
LA1777LA1718LA2133	LA1245LA1269LA1272	LA2172LA2157LA2147	LA1375LA1246LA2133	LA0400LA1269LA0118	LA1617LA1521LA0118	LA1617LA1269LA1278
LA1777LA1718LA2133	LA1245LA1269LA1272	LA0417LA0442LA1777	LA2172LA2157LA2147	LA0400LA1269LA0118	LA1595LA1341LA1278	LA1617LA1269LA1278
LA1777LA1718LA2133	LA1245LA1269LA1272	LA1044LA0483LA0746	LA2172LA2157LA2147	LA0400LA1269LA0118	LA1595LA1341LA1278	LA1617LA1269LA1278
LA1777LA1718LA2133	LA1245LA1269LA1272	LA0417LA0442LA1777	LA2172LA2157LA2147	LA0400LA1269LA0118	LA1617LA1521LA0118	LA1617LA1269LA1278
LA1777LA1718LA2133	LA1245LA1269LA1272	LA1044LA0483LA0746	LA2172LA2157LA2147	LA0400LA1269LA0118	LA1617LA1521LA0118	LA1617LA1269LA1278
LA1777LA1718LA2133	LA2172LA2157LA1718	LA1245LA1269LA1272	LA0417LA0442LA1777	LA0400LA1269LA0118	LA1595LA1341LA1278	LA1617LA1269LA1278
LA1777LA1718LA2133	LA2172LA2157LA1718	LA1245LA1269LA1272	LA0417LA0442LA1777	LA0400LA1269LA0118	LA1617LA1521LA0118	LA1617LA1269LA1278
LA1777LA1718LA2133	LA2172LA2157LA1718	LA0417LA0442LA1777	LA1044LA0483LA0746	LA0400LA1269LA0118	LA1595LA1341LA1278	LA1617LA1269LA1278
LA1777LA1718LA2133	LA2172LA2157LA1718	LA1245LA1269LA1272	LA1044LA0483LA0746	LA0400LA1269LA0118	LA1595LA1341LA1278	LA1617LA1269LA1278
LA1777LA1718LA2133	LA2172LA2157LA1718	LA0417LA0442LA1777	LA1044LA0483LA0746	LA0400LA1269LA0118	LA1617LA1521LA0118	LA1617LA1269LA1278
LA1777LA1718LA2133	LA2172LA2157LA1718	LA1245LA1269LA1272	LA1044LA0483LA0746	LA0400LA1269LA0118	LA1617LA1521LA0118	LA1617LA1269LA1278
LA1777LA1718LA2133	LA2172LA2157LA1718	LA0417LA0442LA1777	LA1375LA1246LA2133	LA0400LA1269LA0118	LA1595LA1341LA1278	LA1617LA1269LA1278
LA1777LA1718LA2133	LA2172LA2157LA1718	LA1044LA0483LA0746	LA1375LA1246LA2133	LA0400LA1269LA0118	LA1595LA1341LA1278	LA1617LA1269LA1278
LA1777LA1718LA2133	LA2172LA2157LA1718	LA1245LA1269LA1272	LA1375LA1246LA2133	LA0400LA1269LA0118	LA1595LA1341LA1278	LA1617LA1269LA1278
LA1777LA1718LA2133	LA2172LA2157LA1718	LA2172LA2157LA2147	LA1375LA1246LA2133	LA0400LA1269LA0118	LA1595LA1341LA1278	LA1617LA1269LA1278
LA1777LA1718LA2133	LA2172LA2157LA1718	LA0417LA0442LA1777	LA1375LA1246LA2133	LA0400LA1269LA0118	LA1617LA1521LA0118	LA1617LA1269LA1278
LA1777LA1718LA2133	LA2172LA2157LA1718	LA1044LA0483LA0746	LA1375LA1246LA2133	LA0400LA1269LA0118	LA1617LA1521LA0118	LA1617LA1269LA1278
LA1777LA1718LA2133	LA2172LA2157LA1718	LA1245LA1269LA1272	LA1375LA1246LA2133	LA0400LA1269LA0118	LA1617LA1521LA0118	LA1617LA1269LA1278
LA1777LA1718LA2133	LA2172LA2157LA1718	LA2172LA2157LA2147	LA1375LA1246LA2133	LA0400LA1269LA0118	LA1617LA1521LA0118	LA1617LA1269LA1278
LA1777LA1718LA2133	LA2172LA2157LA1718	LA0417LA0442LA1777	LA2172LA2157LA2147	LA0400LA1269LA0118	LA1595LA1341LA1278	LA1617LA1269LA1278
LA1777LA1718LA2133	LA2172LA2157LA1718	LA1044LA0483LA0746	LA2172LA2157LA2147	LA0400LA1269LA0118	LA1595LA1341LA1278	LA1617LA1269LA1278
LA1777LA1718LA2133	LA2172LA2157LA1718	LA1245LA1269LA1272	LA2172LA2157LA2147	LA0400LA1269LA0118	LA1595LA1341LA1278	LA1617LA1269LA1278
LA1777LA1718LA2133	LA2172LA2157LA1718	LA0417LA0442LA1777	LA2172LA2157LA2147	LA0400LA1269LA0118	LA1617LA1521LA0118	LA1617LA1269LA1278
LA1777LA1718LA2133	LA2172LA2157LA1718	LA1044LA0483LA0746	LA2172LA2157LA2147	LA0400LA1269LA0118	LA1617LA1521LA0118	LA1617LA1269LA1278
LA1777LA1718LA2133	LA2172LA2157LA1718	LA1245LA1269LA1272	LA2172LA2157LA2147	LA0400LA1269LA0118	LA1617LA1521LA0118	LA1617LA1269LA1278
LA1777LA1718LA2133	LA2172LA2157LA1718	LA1245LA1269LA1272	LA0417LA0442LA1777	LA1044LA0483LA0746	LA1375LA1246LA2133	LA0400LA1269LA0118
LA1777LA1718LA2133	LA2172LA2157LA1718	LA1245LA1269LA1272	LA0417LA0442LA1777	LA1044LA0483LA0746	LA2172LA2157LA2147	LA0400LA1269LA0118
LA1777LA1718LA2133	LA2172LA2157LA1718	LA1245LA1269LA1272	LA0417LA0442LA1777	LA1044LA0483LA0746	LA2172LA2157LA2147	LA1375LA1246LA2133
LA1777LA1718LA2133	LA2172LA2157LA1718	LA1245LA1269LA1272	LA0417LA0442LA1777	LA1044LA0483LA0746	LA0400LA1269LA0118	LA1595LA1341LA1278
LA1777LA1718LA2133	LA2172LA2157LA1718	LA1245LA1269LA1272	LA0417LA0442LA1777	LA1044LA0483LA0746	LA1375LA1246LA2133	LA1595LA1341LA1278
LA1777LA1718LA2133	LA2172LA2157LA1718	LA1245LA1269LA1272	LA0417LA0442LA1777	LA1044LA0483LA0746	LA1617LA1521LA0118	LA1595LA1341LA1278
LA1777LA1718LA2133	LA2172LA2157LA1718	LA1245LA1269LA1272	LA0417LA0442LA1777	LA1044LA0483LA0746	LA2172LA2157LA2147	LA1595LA1341LA1278
LA1777LA1718LA2133	LA2172LA2157LA1718	LA1245LA1269LA1272	LA0417LA0442LA1777	LA1044LA0483LA0746	LA0400LA1269LA0118	LA1617LA1269LA1278
LA1777LA1718LA2133	LA2172LA2157LA1718	LA1245LA1269LA1272	LA0417LA0442LA1777	LA1044LA0483LA0746	LA1375LA1246LA2133	LA1617LA1269LA1278
LA1777LA1718LA2133	LA2172LA2157LA1718	LA1245LA1269LA1272	LA0417LA0442LA1777	LA1044LA0483LA0746	LA1595LA1341LA1278	LA1617LA1269LA1278
LA1777LA1718LA2133	LA2172LA2157LA1718	LA1245LA1269LA1272	LA0417LA0442LA1777	LA1044LA0483LA0746	LA1617LA1521LA0118	LA1617LA1269LA1278
LA1777LA1718LA2133	LA2172LA2157LA1718	LA1245LA1269LA1272	LA0417LA0442LA1777	LA1044LA0483LA0746	LA2172LA2157LA2147	LA1617LA1269LA1278
LA1777LA1718LA2133	LA2172LA2157LA1718	LA1245LA1269LA1272	LA0417LA0442LA1777	LA1044LA0483LA0746	LA0400LA1269LA0118	LA1617LA1521LA0118
LA1777LA1718LA2133	LA2172LA2157LA1718	LA1245LA1269LA1272	LA0417LA0442LA1777	LA1044LA0483LA0746	LA1375LA1246LA2133	LA1617LA1521LA0118
LA1777LA1718LA2133	LA2172LA2157LA1718	LA1245LA1269LA1272	LA0417LA0442LA1777	LA1044LA0483LA0746	LA2172LA2157LA2147	LA1617LA1521LA0118
LA1777LA1718LA2133	LA0417LA0442LA1777	LA1044LA0483LA0746	LA2172LA2157LA2147	LA1375LA1246LA2133	LA0400LA1269LA0118	LA1595LA1341LA1278
LA1777LA1718LA2133	LA0417LA0442LA1777	LA1044LA0483LA0746	LA2172LA2157LA2147	LA1375LA1246LA2133	LA1617LA1521LA0118	LA1595LA1341LA1278
LA1777LA1718LA2133	LA1245LA1269LA1272	LA0417LA0442LA1777	LA1044LA0483LA0746	LA1375LA1246LA2133	LA0400LA1269LA0118	LA1595LA1341LA1278
LA1777LA1718LA2133	LA1245LA1269LA1272	LA0417LA0442LA1777	LA1044LA0483LA0746	LA1375LA1246LA2133	LA1617LA1521LA0118	LA1595LA1341LA1278
LA1777LA1718LA2133	LA1245LA1269LA1272	LA0417LA0442LA1777	LA2172LA2157LA2147	LA1375LA1246LA2133	LA0400LA1269LA0118	LA1595LA1341LA1278
LA1777LA1718LA2133	LA1245LA1269LA1272	LA1044LA0483LA0746	LA2172LA2157LA2147	LA1375LA1246LA2133	LA0400LA1269LA0118	LA1595LA1341LA1278
LA1777LA1718LA2133	LA1245LA1269LA1272	LA0417LA0442LA1777	LA2172LA2157LA2147	LA1375LA1246LA2133	LA1617LA1521LA0118	LA1595LA1341LA1278
LA1777LA1718LA2133	LA1245LA1269LA1272	LA1044LA0483LA0746	LA2172LA2157LA2147	LA1375LA1246LA2133	LA1617LA1521LA0118	LA1595LA1341LA1278
LA1777LA1718LA2133	LA2172LA2157LA1718	LA1245LA1269LA1272	LA0417LA0442LA1777	LA1375LA1246LA2133	LA0400LA1269LA0118	LA1595LA1341LA1278
LA1777LA1718LA2133	LA2172LA2157LA1718	LA1245LA1269LA1272	LA0417LA0442LA1777	LA1375LA1246LA2133	LA1617LA1521LA0118	LA1595LA1341LA1278
LA1777LA1718LA2133	LA2172LA2157LA1718	LA0417LA0442LA1777	LA1044LA0483LA0746	LA1375LA1246LA2133	LA0400LA1269LA0118	LA1595LA1341LA1278
LA1777LA1718LA2133	LA2172LA2157LA1718	LA1245LA1269LA1272	LA1044LA0483LA0746	LA1375LA1246LA2133	LA0400LA1269LA0118	LA1595LA1341LA1278
LA1777LA1718LA2133	LA2172LA2157LA1718	LA0417LA0442LA1777	LA1044LA0483LA0746	LA1375LA1246LA2133	LA1617LA1521LA0118	LA1595LA1341LA1278
LA1777LA1718LA2133	LA2172LA2157LA1718	LA1245LA1269LA1272	LA1044LA0483LA0746	LA1375LA1246LA2133	LA1617LA1521LA0118	LA1595LA1341LA1278
LA1777LA1718LA2133	LA2172LA2157LA1718	LA0417LA0442LA1777	LA2172LA2157LA2147	LA1375LA1246LA2133	LA0400LA1269LA0118	LA1595LA1341LA1278
LA1777LA1718LA2133	LA2172LA2157LA1718	LA1044LA0483LA0746	LA2172LA2157LA2147	LA1375LA1246LA2133	LA0400LA1269LA0118	LA1595LA1341LA1278
LA1777LA1718LA2133	LA2172LA2157LA1718	LA1245LA1269LA1272	LA2172LA2157LA2147	LA1375LA1246LA2133	LA0400LA1269LA0118	LA1595LA1341LA1278
LA1777LA1718LA2133	LA2172LA2157LA1718	LA0417LA0442LA1777	LA2172LA2157LA2147	LA1375LA1246LA2133	LA1617LA1521LA0118	LA1595LA1341LA1278
LA1777LA1718LA2133	LA2172LA2157LA1718	LA1044LA0483LA0746	LA2172LA2157LA2147	LA1375LA1246LA2133	LA1617LA1521LA0118	LA1595LA1341LA1278
LA1777LA1718LA2133	LA2172LA2157LA1718	LA1245LA1269LA1272	LA2172LA2157LA2147	LA1375LA1246LA2133	LA1617LA1521LA0118	LA1595LA1341LA1278
LA1777LA1718LA2133	LA0417LA0442LA1777	LA1044LA0483LA0746	LA2172LA2157LA2147	LA1375LA1246LA2133	LA0400LA1269LA0118	LA1617LA1269LA1278
LA1777LA1718LA2133	LA0417LA0442LA1777	LA1044LA0483LA0746	LA2172LA2157LA2147	LA1375LA1246LA2133	LA1595LA1341LA1278	LA1617LA1269LA1278
LA1777LA1718LA2133	LA0417LA0442LA1777	LA1044LA0483LA0746	LA2172LA2157LA2147	LA1375LA1246LA2133	LA1617LA1521LA0118	LA1617LA1269LA1278
LA1777LA1718LA2133	LA1245LA1269LA1272	LA0417LA0442LA1777	LA1044LA0483LA0746	LA1375LA1246LA2133	LA0400LA1269LA0118	LA1617LA1269LA1278
LA1777LA1718LA2133	LA1245LA1269LA1272	LA0417LA0442LA1777	LA1044LA0483LA0746	LA1375LA1246LA2133	LA1595LA1341LA1278	LA1617LA1269LA1278
LA1777LA1718LA2133	LA1245LA1269LA1272	LA0417LA0442LA1777	LA1044LA0483LA0746	LA1375LA1246LA2133	LA1617LA1521LA0118	LA1617LA1269LA1278
LA1777LA1718LA2133	LA1245LA1269LA1272	LA0417LA0442LA1777	LA2172LA2157LA2147	LA1375LA1246LA2133	LA0400LA1269LA0118	LA1617LA1269LA1278
LA1777LA1718LA2133	LA1245LA1269LA1272	LA1044LA0483LA0746	LA2172LA2157LA2147	LA1375LA1246LA2133	LA0400LA1269LA0118	LA1617LA1269LA1278
LA1777LA1718LA2133	LA1245LA1269LA1272	LA0417LA0442LA1777	LA2172LA2157LA2147	LA1375LA1246LA2133	LA1595LA1341LA1278	LA1617LA1269LA1278
LA1777LA1718LA2133	LA1245LA1269LA1272	LA1044LA0483LA0746	LA2172LA2157LA2147	LA1375LA1246LA2133	LA1595LA1341LA1278	LA1617LA1269LA1278
LA1777LA1718LA2133	LA1245LA1269LA1272	LA0417LA0442LA1777	LA2172LA2157LA2147	LA1375LA1246LA2133	LA1617LA1521LA0118	LA1617LA1269LA1278
LA1777LA1718LA2133	LA1245LA1269LA1272	LA1044LA0483LA0746	LA2172LA2157LA2147	LA1375LA1246LA2133	LA1617LA1521LA0118	LA1617LA1269LA1278
LA1777LA1718LA2133	LA2172LA2157LA1718	LA1245LA1269LA1272	LA0417LA0442LA1777	LA1375LA1246LA2133	LA0400LA1269LA0118	LA1617LA1269LA1278
LA1777LA1718LA2133	LA2172LA2157LA1718	LA1245LA1269LA1272	LA0417LA0442LA1777	LA1375LA1246LA2133	LA1595LA1341LA1278	LA1617LA1269LA1278
LA1777LA1718LA2133	LA2172LA2157LA1718	LA1245LA1269LA1272	LA0417LA0442LA1777	LA1375LA1246LA2133	LA1617LA1521LA0118	LA1617LA1269LA1278
LA1777LA1718LA2133	LA2172LA2157LA1718	LA0417LA0442LA1777	LA1044LA0483LA0746	LA1375LA1246LA2133	LA0400LA1269LA0118	LA1617LA1269LA1278
LA1777LA1718LA2133	LA2172LA2157LA1718	LA1245LA1269LA1272	LA1044LA0483LA0746	LA1375LA1246LA2133	LA0400LA1269LA0118	LA1617LA1269LA1278
LA1777LA1718LA2133	LA2172LA2157LA1718	LA0417LA0442LA1777	LA1044LA0483LA0746	LA1375LA1246LA2133	LA1595LA1341LA1278	LA1617LA1269LA1278
LA1777LA1718LA2133	LA2172LA2157LA1718	LA1245LA1269LA1272	LA1044LA0483LA0746	LA1375LA1246LA2133	LA1595LA1341LA1278	LA1617LA1269LA1278
LA1777LA1718LA2133	LA2172LA2157LA1718	LA0417LA0442LA1777	LA1044LA0483LA0746	LA1375LA1246LA2133	LA1617LA1521LA0118	LA1617LA1269LA1278
LA1777LA1718LA2133	LA2172LA2157LA1718	LA1245LA1269LA1272	LA1044LA0483LA0746	LA1375LA1246LA2133	LA1617LA1521LA0118	LA1617LA1269LA1278
LA1777LA1718LA2133	LA2172LA2157LA1718	LA0417LA0442LA1777	LA2172LA2157LA2147	LA1375LA1246LA2133	LA0400LA1269LA0118	LA1617LA1269LA1278
LA1777LA1718LA2133	LA2172LA2157LA1718	LA1044LA0483LA0746	LA2172LA2157LA2147	LA1375LA1246LA2133	LA0400LA1269LA0118	LA1617LA1269LA1278
LA1777LA1718LA2133	LA2172LA2157LA1718	LA1245LA1269LA1272	LA2172LA2157LA2147	LA1375LA1246LA2133	LA0400LA1269LA0118	LA1617LA1269LA1278
LA1777LA1718LA2133	LA2172LA2157LA1718	LA0417LA0442LA1777	LA2172LA2157LA2147	LA1375LA1246LA2133	LA1595LA1341LA1278	LA1617LA1269LA1278
LA1777LA1718LA2133	LA2172LA2157LA1718	LA1044LA0483LA0746	LA2172LA2157LA2147	LA1375LA1246LA2133	LA1595LA1341LA1278	LA1617LA1269LA1278
LA1777LA1718LA2133	LA2172LA2157LA1718	LA1245LA1269LA1272	LA2172LA2157LA2147	LA1375LA1246LA2133	LA1595LA1341LA1278	LA1617LA1269LA1278
LA1777LA1718LA2133	LA2172LA2157LA1718	LA0417LA0442LA1777	LA2172LA2157LA2147	LA1375LA1246LA2133	LA1617LA1521LA0118	LA1617LA1269LA1278
LA1777LA1718LA2133	LA2172LA2157LA1718	LA1044LA0483LA0746	LA2172LA2157LA2147	LA1375LA1246LA2133	LA1617LA1521LA0118	LA1617LA1269LA1278
LA1777LA1718LA2133	LA2172LA2157LA1718	LA1245LA1269LA1272	LA2172LA2157LA2147	LA1375LA1246LA2133	LA1617LA1521LA0118	LA1617LA1269LA1278
LA1777LA1718LA2133	LA0417LA0442LA1777	LA1044LA0483LA0746	LA2172LA2157LA2147	LA1375LA1246LA2133	LA0400LA1269LA0118	LA1617LA1521LA0118
LA1777LA1718LA2133	LA1245LA1269LA1272	LA0417LA0442LA1777	LA1044LA0483LA0746	LA1375LA1246LA2133	LA0400LA1269LA0118	LA1617LA1521LA0118
LA1777LA1718LA2133	LA1245LA1269LA1272	LA0417LA0442LA1777	LA2172LA2157LA2147	LA1375LA1246LA2133	LA0400LA1269LA0118	LA1617LA1521LA0118
LA1777LA1718LA2133	LA1245LA1269LA1272	LA1044LA0483LA0746	LA2172LA2157LA2147	LA1375LA1246LA2133	LA0400LA1269LA0118	LA1617LA1521LA0118
LA1777LA1718LA2133	LA2172LA2157LA1718	LA1245LA1269LA1272	LA0417LA0442LA1777	LA1375LA1246LA2133	LA0400LA1269LA0118	LA1617LA1521LA0118
LA1777LA1718LA2133	LA2172LA2157LA1718	LA0417LA0442LA1777	LA1044LA0483LA0746	LA1375LA1246LA2133	LA0400LA1269LA0118	LA1617LA1521LA0118
LA1777LA1718LA2133	LA2172LA2157LA1718	LA1245LA1269LA1272	LA1044LA0483LA0746	LA1375LA1246LA2133	LA0400LA1269LA0118	LA1617LA1521LA0118
LA1777LA1718LA2133	LA2172LA2157LA1718	LA0417LA0442LA1777	LA2172LA2157LA2147	LA1375LA1246LA2133	LA0400LA1269LA0118	LA1617LA1521LA0118
LA1777LA1718LA2133	LA2172LA2157LA1718	LA1044LA0483LA0746	LA2172LA2157LA2147	LA1375LA1246LA2133	LA0400LA1269LA0118	LA1617LA1521LA0118
LA1777LA1718LA2133	LA2172LA2157LA1718	LA1245LA1269LA1272	LA2172LA2157LA2147	LA1375LA1246LA2133	LA0400LA1269LA0118	LA1617LA1521LA0118
LA1777LA1718LA2133	LA0417LA0442LA1777	LA1044LA0483LA0746	LA0400LA1269LA0118	LA1617LA1521LA0118	LA1595LA1341LA1278	LA1617LA1269LA1278
LA1777LA1718LA2133	LA0417LA0442LA1777	LA1375LA1246LA2133	LA0400LA1269LA0118	LA1617LA1521LA0118	LA1595LA1341LA1278	LA1617LA1269LA1278
LA1777LA1718LA2133	LA0417LA0442LA1777	LA2172LA2157LA2147	LA0400LA1269LA0118	LA1617LA1521LA0118	LA1595LA1341LA1278	LA1617LA1269LA1278
LA1777LA1718LA2133	LA0417LA0442LA1777	LA1044LA0483LA0746	LA1375LA1246LA2133	LA1617LA1521LA0118	LA1595LA1341LA1278	LA1617LA1269LA1278
LA1777LA1718LA2133	LA0417LA0442LA1777	LA2172LA2157LA2147	LA1375LA1246LA2133	LA1617LA1521LA0118	LA1595LA1341LA1278	LA1617LA1269LA1278
LA1777LA1718LA2133	LA0417LA0442LA1777	LA1044LA0483LA0746	LA2172LA2157LA2147	LA1617LA1521LA0118	LA1595LA1341LA1278	LA1617LA1269LA1278
LA1777LA1718LA2133	LA1044LA0483LA0746	LA1375LA1246LA2133	LA0400LA1269LA0118	LA1617LA1521LA0118	LA1595LA1341LA1278	LA1617LA1269LA1278
LA1777LA1718LA2133	LA1044LA0483LA0746	LA2172LA2157LA2147	LA0400LA1269LA0118	LA1617LA1521LA0118	LA1595LA1341LA1278	LA1617LA1269LA1278
LA1777LA1718LA2133	LA1044LA0483LA0746	LA2172LA2157LA2147	LA1375LA1246LA2133	LA1617LA1521LA0118	LA1595LA1341LA1278	LA1617LA1269LA1278
LA1777LA1718LA2133	LA1245LA1269LA1272	LA0417LA0442LA1777	LA0400LA1269LA0118	LA1617LA1521LA0118	LA1595LA1341LA1278	LA1617LA1269LA1278
LA1777LA1718LA2133	LA1245LA1269LA1272	LA1044LA0483LA0746	LA0400LA1269LA0118	LA1617LA1521LA0118	LA1595LA1341LA1278	LA1617LA1269LA1278
LA1777LA1718LA2133	LA1245LA1269LA1272	LA1375LA1246LA2133	LA0400LA1269LA0118	LA1617LA1521LA0118	LA1595LA1341LA1278	LA1617LA1269LA1278
LA1777LA1718LA2133	LA1245LA1269LA1272	LA2172LA2157LA2147	LA0400LA1269LA0118	LA1617LA1521LA0118	LA1595LA1341LA1278	LA1617LA1269LA1278
LA1777LA1718LA2133	LA1245LA1269LA1272	LA0417LA0442LA1777	LA1044LA0483LA0746	LA1617LA1521LA0118	LA1595LA1341LA1278	LA1617LA1269LA1278
LA1777LA1718LA2133	LA1245LA1269LA1272	LA0417LA0442LA1777	LA1375LA1246LA2133	LA1617LA1521LA0118	LA1595LA1341LA1278	LA1617LA1269LA1278
LA1777LA1718LA2133	LA1245LA1269LA1272	LA1044LA0483LA0746	LA1375LA1246LA2133	LA1617LA1521LA0118	LA1595LA1341LA1278	LA1617LA1269LA1278
LA1777LA1718LA2133	LA1245LA1269LA1272	LA2172LA2157LA2147	LA1375LA1246LA2133	LA1617LA1521LA0118	LA1595LA1341LA1278	LA1617LA1269LA1278
LA1777LA1718LA2133	LA1245LA1269LA1272	LA0417LA0442LA1777	LA2172LA2157LA2147	LA1617LA1521LA0118	LA1595LA1341LA1278	LA1617LA1269LA1278
LA1777LA1718LA2133	LA1245LA1269LA1272	LA1044LA0483LA0746	LA2172LA2157LA2147	LA1617LA1521LA0118	LA1595LA1341LA1278	LA1617LA1269LA1278
LA1777LA1718LA2133	LA2172LA2157LA1718	LA0417LA0442LA1777	LA0400LA1269LA0118	LA1617LA1521LA0118	LA1595LA1341LA1278	LA1617LA1269LA1278
LA1777LA1718LA2133	LA2172LA2157LA1718	LA1044LA0483LA0746	LA0400LA1269LA0118	LA1617LA1521LA0118	LA1595LA1341LA1278	LA1617LA1269LA1278
LA1777LA1718LA2133	LA2172LA2157LA1718	LA1245LA1269LA1272	LA0400LA1269LA0118	LA1617LA1521LA0118	LA1595LA1341LA1278	LA1617LA1269LA1278
LA1777LA1718LA2133	LA2172LA2157LA1718	LA1375LA1246LA2133	LA0400LA1269LA0118	LA1617LA1521LA0118	LA1595LA1341LA1278	LA1617LA1269LA1278
LA1777LA1718LA2133	LA2172LA2157LA1718	LA2172LA2157LA2147	LA0400LA1269LA0118	LA1617LA1521LA0118	LA1595LA1341LA1278	LA1617LA1269LA1278
LA1777LA1718LA2133	LA2172LA2157LA1718	LA1245LA1269LA1272	LA0417LA0442LA1777	LA1617LA1521LA0118	LA1595LA1341LA1278	LA1617LA1269LA1278
LA1777LA1718LA2133	LA2172LA2157LA1718	LA0417LA0442LA1777	LA1044LA0483LA0746	LA1617LA1521LA0118	LA1595LA1341LA1278	LA1617LA1269LA1278
LA1777LA1718LA2133	LA2172LA2157LA1718	LA1245LA1269LA1272	LA1044LA0483LA0746	LA1617LA1521LA0118	LA1595LA1341LA1278	LA1617LA1269LA1278
LA1777LA1718LA2133	LA2172LA2157LA1718	LA0417LA0442LA1777	LA1375LA1246LA2133	LA1617LA1521LA0118	LA1595LA1341LA1278	LA1617LA1269LA1278
LA1777LA1718LA2133	LA2172LA2157LA1718	LA1044LA0483LA0746	LA1375LA1246LA2133	LA1617LA1521LA0118	LA1595LA1341LA1278	LA1617LA1269LA1278
LA1777LA1718LA2133	LA2172LA2157LA1718	LA1245LA1269LA1272	LA1375LA1246LA2133	LA1617LA1521LA0118	LA1595LA1341LA1278	LA1617LA1269LA1278
LA1777LA1718LA2133	LA2172LA2157LA1718	LA2172LA2157LA2147	LA1375LA1246LA2133	LA1617LA1521LA0118	LA1595LA1341LA1278	LA1617LA1269LA1278
LA1777LA1718LA2133	LA2172LA2157LA1718	LA0417LA0442LA1777	LA2172LA2157LA2147	LA1617LA1521LA0118	LA1595LA1341LA1278	LA1617LA1269LA1278
LA1777LA1718LA2133	LA2172LA2157LA1718	LA1044LA0483LA0746	LA2172LA2157LA2147	LA1617LA1521LA0118	LA1595LA1341LA1278	LA1617LA1269LA1278
LA1777LA1718LA2133	LA2172LA2157LA1718	LA1245LA1269LA1272	LA2172LA2157LA2147	LA1617LA1521LA0118	LA1595LA1341LA1278	LA1617LA1269LA1278
LA1777LA1718LA2133	LA2172LA2157LA2147	LA1375LA1246LA2133	LA0400LA1269LA0118	LA1617LA1521LA0118	LA1595LA1341LA1278	LA1617LA1269LA1278
LA1777LA1718LA2133	LA1245LA1269LA1272	LA0417LA0442LA1777	LA1044LA0483LA0746	LA2172LA2157LA2147	LA1375LA1246LA2133	LA0400LA1269LA0118
LA1777LA1718LA2133	LA2172LA2157LA1718	LA1245LA1269LA1272	LA0417LA0442LA1777	LA2172LA2157LA2147	LA1375LA1246LA2133	LA0400LA1269LA0118
LA1777LA1718LA2133	LA2172LA2157LA1718	LA0417LA0442LA1777	LA1044LA0483LA0746	LA2172LA2157LA2147	LA1375LA1246LA2133	LA0400LA1269LA0118
LA1777LA1718LA2133	LA2172LA2157LA1718	LA1245LA1269LA1272	LA1044LA0483LA0746	LA2172LA2157LA2147	LA1375LA1246LA2133	LA0400LA1269LA0118
LA1777LA1718LA2133	LA1245LA1269LA1272	LA0417LA0442LA1777	LA1044LA0483LA0746	LA2172LA2157LA2147	LA0400LA1269LA0118	LA1595LA1341LA1278
LA1777LA1718LA2133	LA1245LA1269LA1272	LA0417LA0442LA1777	LA1044LA0483LA0746	LA2172LA2157LA2147	LA1375LA1246LA2133	LA1595LA1341LA1278
LA1777LA1718LA2133	LA1245LA1269LA1272	LA0417LA0442LA1777	LA1044LA0483LA0746	LA2172LA2157LA2147	LA1617LA1521LA0118	LA1595LA1341LA1278
LA1777LA1718LA2133	LA2172LA2157LA1718	LA1245LA1269LA1272	LA0417LA0442LA1777	LA2172LA2157LA2147	LA0400LA1269LA0118	LA1595LA1341LA1278
LA1777LA1718LA2133	LA2172LA2157LA1718	LA1245LA1269LA1272	LA0417LA0442LA1777	LA2172LA2157LA2147	LA1375LA1246LA2133	LA1595LA1341LA1278
LA1777LA1718LA2133	LA2172LA2157LA1718	LA1245LA1269LA1272	LA0417LA0442LA1777	LA2172LA2157LA2147	LA1617LA1521LA0118	LA1595LA1341LA1278
LA1777LA1718LA2133	LA2172LA2157LA1718	LA0417LA0442LA1777	LA1044LA0483LA0746	LA2172LA2157LA2147	LA0400LA1269LA0118	LA1595LA1341LA1278
LA1777LA1718LA2133	LA2172LA2157LA1718	LA1245LA1269LA1272	LA1044LA0483LA0746	LA2172LA2157LA2147	LA0400LA1269LA0118	LA1595LA1341LA1278
LA1777LA1718LA2133	LA2172LA2157LA1718	LA0417LA0442LA1777	LA1044LA0483LA0746	LA2172LA2157LA2147	LA1375LA1246LA2133	LA1595LA1341LA1278
LA1777LA1718LA2133	LA2172LA2157LA1718	LA1245LA1269LA1272	LA1044LA0483LA0746	LA2172LA2157LA2147	LA1375LA1246LA2133	LA1595LA1341LA1278
LA1777LA1718LA2133	LA2172LA2157LA1718	LA0417LA0442LA1777	LA1044LA0483LA0746	LA2172LA2157LA2147	LA1617LA1521LA0118	LA1595LA1341LA1278
LA1777LA1718LA2133	LA2172LA2157LA1718	LA1245LA1269LA1272	LA1044LA0483LA0746	LA2172LA2157LA2147	LA1617LA1521LA0118	LA1595LA1341LA1278
LA1777LA1718LA2133	LA1245LA1269LA1272	LA0417LA0442LA1777	LA1044LA0483LA0746	LA2172LA2157LA2147	LA0400LA1269LA0118	LA1617LA1269LA1278
LA1777LA1718LA2133	LA1245LA1269LA1272	LA0417LA0442LA1777	LA1044LA0483LA0746	LA2172LA2157LA2147	LA1375LA1246LA2133	LA1617LA1269LA1278
LA1777LA1718LA2133	LA1245LA1269LA1272	LA0417LA0442LA1777	LA1044LA0483LA0746	LA2172LA2157LA2147	LA1595LA1341LA1278	LA1617LA1269LA1278
LA1777LA1718LA2133	LA1245LA1269LA1272	LA0417LA0442LA1777	LA1044LA0483LA0746	LA2172LA2157LA2147	LA1617LA1521LA0118	LA1617LA1269LA1278
LA1777LA1718LA2133	LA2172LA2157LA1718	LA1245LA1269LA1272	LA0417LA0442LA1777	LA2172LA2157LA2147	LA0400LA1269LA0118	LA1617LA1269LA1278
LA1777LA1718LA2133	LA2172LA2157LA1718	LA1245LA1269LA1272	LA0417LA0442LA1777	LA2172LA2157LA2147	LA1375LA1246LA2133	LA1617LA1269LA1278
LA1777LA1718LA2133	LA2172LA2157LA1718	LA1245LA1269LA1272	LA0417LA0442LA1777	LA2172LA2157LA2147	LA1595LA1341LA1278	LA1617LA1269LA1278
LA1777LA1718LA2133	LA2172LA2157LA1718	LA1245LA1269LA1272	LA0417LA0442LA1777	LA2172LA2157LA2147	LA1617LA1521LA0118	LA1617LA1269LA1278
LA1777LA1718LA2133	LA2172LA2157LA1718	LA0417LA0442LA1777	LA1044LA0483LA0746	LA2172LA2157LA2147	LA0400LA1269LA0118	LA1617LA1269LA1278
LA1777LA1718LA2133	LA2172LA2157LA1718	LA1245LA1269LA1272	LA1044LA0483LA0746	LA2172LA2157LA2147	LA0400LA1269LA0118	LA1617LA1269LA1278
LA1777LA1718LA2133	LA2172LA2157LA1718	LA0417LA0442LA1777	LA1044LA0483LA0746	LA2172LA2157LA2147	LA1375LA1246LA2133	LA1617LA1269LA1278
LA1777LA1718LA2133	LA2172LA2157LA1718	LA1245LA1269LA1272	LA1044LA0483LA0746	LA2172LA2157LA2147	LA1375LA1246LA2133	LA1617LA1269LA1278
LA1777LA1718LA2133	LA2172LA2157LA1718	LA0417LA0442LA1777	LA1044LA0483LA0746	LA2172LA2157LA2147	LA1595LA1341LA1278	LA1617LA1269LA1278
LA1777LA1718LA2133	LA2172LA2157LA1718	LA1245LA1269LA1272	LA1044LA0483LA0746	LA2172LA2157LA2147	LA1595LA1341LA1278	LA1617LA1269LA1278
LA1777LA1718LA2133	LA2172LA2157LA1718	LA0417LA0442LA1777	LA1044LA0483LA0746	LA2172LA2157LA2147	LA1617LA1521LA0118	LA1617LA1269LA1278
LA1777LA1718LA2133	LA2172LA2157LA1718	LA1245LA1269LA1272	LA1044LA0483LA0746	LA2172LA2157LA2147	LA1617LA1521LA0118	LA1617LA1269LA1278
LA1777LA1718LA2133	LA1245LA1269LA1272	LA0417LA0442LA1777	LA1044LA0483LA0746	LA2172LA2157LA2147	LA0400LA1269LA0118	LA1617LA1521LA0118
LA1777LA1718LA2133	LA1245LA1269LA1272	LA0417LA0442LA1777	LA1044LA0483LA0746	LA2172LA2157LA2147	LA1375LA1246LA2133	LA1617LA1521LA0118
LA1777LA1718LA2133	LA2172LA2157LA1718	LA1245LA1269LA1272	LA0417LA0442LA1777	LA2172LA2157LA2147	LA0400LA1269LA0118	LA1617LA1521LA0118
LA1777LA1718LA2133	LA2172LA2157LA1718	LA1245LA1269LA1272	LA0417LA0442LA1777	LA2172LA2157LA2147	LA1375LA1246LA2133	LA1617LA1521LA0118
LA1777LA1718LA2133	LA2172LA2157LA1718	LA0417LA0442LA1777	LA1044LA0483LA0746	LA2172LA2157LA2147	LA0400LA1269LA0118	LA1617LA1521LA0118
LA1777LA1718LA2133	LA2172LA2157LA1718	LA1245LA1269LA1272	LA1044LA0483LA0746	LA2172LA2157LA2147	LA0400LA1269LA0118	LA1617LA1521LA0118
LA1777LA1718LA2133	LA2172LA2157LA1718	LA0417LA0442LA1777	LA1044LA0483LA0746	LA2172LA2157LA2147	LA1375LA1246LA2133	LA1617LA1521LA0118
LA1777LA1718LA2133	LA2172LA2157LA1718	LA1245LA1269LA1272	LA1044LA0483LA0746	LA2172LA2157LA2147	LA1375LA1246LA2133	LA1617LA1521LA0118
LA1983LA1365LA1718	LA0407LA1777LA0118	LA1245LA1269LA1272	LA0417LA0442LA1777	LA0400LA1269LA0118	LA1617LA1521LA0118	LA1595LA1341LA1278
LA1983LA1365LA1718	LA0407LA1777LA0118	LA1777LA1718LA2133	LA0417LA0442LA1777	LA0400LA1269LA0118	LA1617LA1521LA0118	LA1595LA1341LA1278
LA1983LA1365LA1718	LA0407LA1777LA0118	LA2172LA2157LA1718	LA0417LA0442LA1777	LA0400LA1269LA0118	LA1617LA1521LA0118	LA1595LA1341LA1278
LA1983LA1365LA1718	LA0407LA1777LA0118	LA0417LA0442LA1777	LA1044LA0483LA0746	LA0400LA1269LA0118	LA1617LA1521LA0118	LA1595LA1341LA1278
LA1983LA1365LA1718	LA0407LA1777LA0118	LA1245LA1269LA1272	LA1044LA0483LA0746	LA0400LA1269LA0118	LA1617LA1521LA0118	LA1595LA1341LA1278
LA1983LA1365LA1718	LA0407LA1777LA0118	LA1777LA1718LA2133	LA1044LA0483LA0746	LA0400LA1269LA0118	LA1617LA1521LA0118	LA1595LA1341LA1278
LA1983LA1365LA1718	LA0407LA1777LA0118	LA2172LA2157LA1718	LA1044LA0483LA0746	LA0400LA1269LA0118	LA1617LA1521LA0118	LA1595LA1341LA1278
LA1983LA1365LA1718	LA0407LA1777LA0118	LA1777LA1718LA2133	LA1245LA1269LA1272	LA0400LA1269LA0118	LA1617LA1521LA0118	LA1595LA1341LA1278
LA1983LA1365LA1718	LA0407LA1777LA0118	LA2172LA2157LA1718	LA1245LA1269LA1272	LA0400LA1269LA0118	LA1617LA1521LA0118	LA1595LA1341LA1278
LA1983LA1365LA1718	LA0407LA1777LA0118	LA0417LA0442LA1777	LA1375LA1246LA2133	LA0400LA1269LA0118	LA1617LA1521LA0118	LA1595LA1341LA1278
LA1983LA1365LA1718	LA0407LA1777LA0118	LA1044LA0483LA0746	LA1375LA1246LA2133	LA0400LA1269LA0118	LA1617LA1521LA0118	LA1595LA1341LA1278
LA1983LA1365LA1718	LA0407LA1777LA0118	LA1245LA1269LA1272	LA1375LA1246LA2133	LA0400LA1269LA0118	LA1617LA1521LA0118	LA1595LA1341LA1278
LA1983LA1365LA1718	LA0407LA1777LA0118	LA1777LA1718LA2133	LA1375LA1246LA2133	LA0400LA1269LA0118	LA1617LA1521LA0118	LA1595LA1341LA1278
LA1983LA1365LA1718	LA0407LA1777LA0118	LA2172LA2157LA1718	LA1375LA1246LA2133	LA0400LA1269LA0118	LA1617LA1521LA0118	LA1595LA1341LA1278
LA1983LA1365LA1718	LA0407LA1777LA0118	LA2172LA2157LA2147	LA1375LA1246LA2133	LA0400LA1269LA0118	LA1617LA1521LA0118	LA1595LA1341LA1278
LA1983LA1365LA1718	LA0407LA1777LA0118	LA1777LA1718LA2133	LA2172LA2157LA1718	LA0400LA1269LA0118	LA1617LA1521LA0118	LA1595LA1341LA1278
LA1983LA1365LA1718	LA0407LA1777LA0118	LA0417LA0442LA1777	LA2172LA2157LA2147	LA0400LA1269LA0118	LA1617LA1521LA0118	LA1595LA1341LA1278
LA1983LA1365LA1718	LA0407LA1777LA0118	LA1044LA0483LA0746	LA2172LA2157LA2147	LA0400LA1269LA0118	LA1617LA1521LA0118	LA1595LA1341LA1278
LA1983LA1365LA1718	LA0407LA1777LA0118	LA1245LA1269LA1272	LA2172LA2157LA2147	LA0400LA1269LA0118	LA1617LA1521LA0118	LA1595LA1341LA1278
LA1983LA1365LA1718	LA0407LA1777LA0118	LA1777LA1718LA2133	LA2172LA2157LA2147	LA0400LA1269LA0118	LA1617LA1521LA0118	LA1595LA1341LA1278
LA1983LA1365LA1718	LA0407LA1777LA0118	LA2172LA2157LA1718	LA2172LA2157LA2147	LA0400LA1269LA0118	LA1617LA1521LA0118	LA1595LA1341LA1278
LA1983LA1365LA1718	LA0417LA0442LA1777	LA1044LA0483LA0746	LA1375LA1246LA2133	LA0400LA1269LA0118	LA1617LA1521LA0118	LA1595LA1341LA1278
LA1983LA1365LA1718	LA0417LA0442LA1777	LA2172LA2157LA2147	LA1375LA1246LA2133	LA0400LA1269LA0118	LA1617LA1521LA0118	LA1595LA1341LA1278
LA1983LA1365LA1718	LA0417LA0442LA1777	LA1044LA0483LA0746	LA2172LA2157LA2147	LA0400LA1269LA0118	LA1617LA1521LA0118	LA1595LA1341LA1278
LA1983LA1365LA1718	LA1044LA0483LA0746	LA2172LA2157LA2147	LA1375LA1246LA2133	LA0400LA1269LA0118	LA1617LA1521LA0118	LA1595LA1341LA1278
LA1983LA1365LA1718	LA1245LA1269LA1272	LA0417LA0442LA1777	LA1044LA0483LA0746	LA0400LA1269LA0118	LA1617LA1521LA0118	LA1595LA1341LA1278
LA1983LA1365LA1718	LA1245LA1269LA1272	LA0417LA0442LA1777	LA1375LA1246LA2133	LA0400LA1269LA0118	LA1617LA1521LA0118	LA1595LA1341LA1278
LA1983LA1365LA1718	LA1245LA1269LA1272	LA1044LA0483LA0746	LA1375LA1246LA2133	LA0400LA1269LA0118	LA1617LA1521LA0118	LA1595LA1341LA1278
LA1983LA1365LA1718	LA1245LA1269LA1272	LA2172LA2157LA2147	LA1375LA1246LA2133	LA0400LA1269LA0118	LA1617LA1521LA0118	LA1595LA1341LA1278
LA1983LA1365LA1718	LA1245LA1269LA1272	LA0417LA0442LA1777	LA2172LA2157LA2147	LA0400LA1269LA0118	LA1617LA1521LA0118	LA1595LA1341LA1278
LA1983LA1365LA1718	LA1245LA1269LA1272	LA1044LA0483LA0746	LA2172LA2157LA2147	LA0400LA1269LA0118	LA1617LA1521LA0118	LA1595LA1341LA1278
LA1983LA1365LA1718	LA1777LA1718LA2133	LA1245LA1269LA1272	LA0417LA0442LA1777	LA0400LA1269LA0118	LA1617LA1521LA0118	LA1595LA1341LA1278
LA1983LA1365LA1718	LA1777LA1718LA2133	LA2172LA2157LA1718	LA0417LA0442LA1777	LA0400LA1269LA0118	LA1617LA1521LA0118	LA1595LA1341LA1278
LA1983LA1365LA1718	LA1777LA1718LA2133	LA0417LA0442LA1777	LA1044LA0483LA0746	LA0400LA1269LA0118	LA1617LA1521LA0118	LA1595LA1341LA1278
LA1983LA1365LA1718	LA1777LA1718LA2133	LA1245LA1269LA1272	LA1044LA0483LA0746	LA0400LA1269LA0118	LA1617LA1521LA0118	LA1595LA1341LA1278
LA1983LA1365LA1718	LA1777LA1718LA2133	LA2172LA2157LA1718	LA1044LA0483LA0746	LA0400LA1269LA0118	LA1617LA1521LA0118	LA1595LA1341LA1278
LA1983LA1365LA1718	LA1777LA1718LA2133	LA2172LA2157LA1718	LA1245LA1269LA1272	LA0400LA1269LA0118	LA1617LA1521LA0118	LA1595LA1341LA1278
LA1983LA1365LA1718	LA1777LA1718LA2133	LA0417LA0442LA1777	LA1375LA1246LA2133	LA0400LA1269LA0118	LA1617LA1521LA0118	LA1595LA1341LA1278
LA1983LA1365LA1718	LA1777LA1718LA2133	LA1044LA0483LA0746	LA1375LA1246LA2133	LA0400LA1269LA0118	LA1617LA1521LA0118	LA1595LA1341LA1278
LA1983LA1365LA1718	LA1777LA1718LA2133	LA1245LA1269LA1272	LA1375LA1246LA2133	LA0400LA1269LA0118	LA1617LA1521LA0118	LA1595LA1341LA1278
LA1983LA1365LA1718	LA1777LA1718LA2133	LA2172LA2157LA1718	LA1375LA1246LA2133	LA0400LA1269LA0118	LA1617LA1521LA0118	LA1595LA1341LA1278
LA1983LA1365LA1718	LA1777LA1718LA2133	LA2172LA2157LA2147	LA1375LA1246LA2133	LA0400LA1269LA0118	LA1617LA1521LA0118	LA1595LA1341LA1278
LA1983LA1365LA1718	LA1777LA1718LA2133	LA0417LA0442LA1777	LA2172LA2157LA2147	LA0400LA1269LA0118	LA1617LA1521LA0118	LA1595LA1341LA1278
LA1983LA1365LA1718	LA1777LA1718LA2133	LA1044LA0483LA0746	LA2172LA2157LA2147	LA0400LA1269LA0118	LA1617LA1521LA0118	LA1595LA1341LA1278
LA1983LA1365LA1718	LA1777LA1718LA2133	LA1245LA1269LA1272	LA2172LA2157LA2147	LA0400LA1269LA0118	LA1617LA1521LA0118	LA1595LA1341LA1278
LA1983LA1365LA1718	LA1777LA1718LA2133	LA2172LA2157LA1718	LA2172LA2157LA2147	LA0400LA1269LA0118	LA1617LA1521LA0118	LA1595LA1341LA1278
LA1983LA1365LA1718	LA2172LA2157LA1718	LA1245LA1269LA1272	LA0417LA0442LA1777	LA0400LA1269LA0118	LA1617LA1521LA0118	LA1595LA1341LA1278
LA1983LA1365LA1718	LA2172LA2157LA1718	LA0417LA0442LA1777	LA1044LA0483LA0746	LA0400LA1269LA0118	LA1617LA1521LA0118	LA1595LA1341LA1278
LA1983LA1365LA1718	LA2172LA2157LA1718	LA1245LA1269LA1272	LA1044LA0483LA0746	LA0400LA1269LA0118	LA1617LA1521LA0118	LA1595LA1341LA1278
LA1983LA1365LA1718	LA2172LA2157LA1718	LA0417LA0442LA1777	LA1375LA1246LA2133	LA0400LA1269LA0118	LA1617LA1521LA0118	LA1595LA1341LA1278
LA1983LA1365LA1718	LA2172LA2157LA1718	LA1044LA0483LA0746	LA1375LA1246LA2133	LA0400LA1269LA0118	LA1617LA1521LA0118	LA1595LA1341LA1278
LA1983LA1365LA1718	LA2172LA2157LA1718	LA1245LA1269LA1272	LA1375LA1246LA2133	LA0400LA1269LA0118	LA1617LA1521LA0118	LA1595LA1341LA1278
LA1983LA1365LA1718	LA2172LA2157LA1718	LA2172LA2157LA2147	LA1375LA1246LA2133	LA0400LA1269LA0118	LA1617LA1521LA0118	LA1595LA1341LA1278
LA1983LA1365LA1718	LA2172LA2157LA1718	LA0417LA0442LA1777	LA2172LA2157LA2147	LA0400LA1269LA0118	LA1617LA1521LA0118	LA1595LA1341LA1278
LA1983LA1365LA1718	LA2172LA2157LA1718	LA1044LA0483LA0746	LA2172LA2157LA2147	LA0400LA1269LA0118	LA1617LA1521LA0118	LA1595LA1341LA1278
LA1983LA1365LA1718	LA2172LA2157LA1718	LA1245LA1269LA1272	LA2172LA2157LA2147	LA0400LA1269LA0118	LA1617LA1521LA0118	LA1595LA1341LA1278
LA1983LA1365LA1718	LA0407LA1777LA0118	LA1245LA1269LA1272	LA0417LA0442LA1777	LA0400LA1269LA0118	LA1595LA1341LA1278	LA1617LA1269LA1278
LA1983LA1365LA1718	LA0407LA1777LA0118	LA1777LA1718LA2133	LA0417LA0442LA1777	LA0400LA1269LA0118	LA1595LA1341LA1278	LA1617LA1269LA1278
LA1983LA1365LA1718	LA0407LA1777LA0118	LA2172LA2157LA1718	LA0417LA0442LA1777	LA0400LA1269LA0118	LA1595LA1341LA1278	LA1617LA1269LA1278
LA1983LA1365LA1718	LA0407LA1777LA0118	LA1245LA1269LA1272	LA0417LA0442LA1777	LA0400LA1269LA0118	LA1617LA1521LA0118	LA1617LA1269LA1278
LA1983LA1365LA1718	LA0407LA1777LA0118	LA1777LA1718LA2133	LA0417LA0442LA1777	LA0400LA1269LA0118	LA1617LA1521LA0118	LA1617LA1269LA1278
LA1983LA1365LA1718	LA0407LA1777LA0118	LA2172LA2157LA1718	LA0417LA0442LA1777	LA0400LA1269LA0118	LA1617LA1521LA0118	LA1617LA1269LA1278
LA1983LA1365LA1718	LA0407LA1777LA0118	LA0417LA0442LA1777	LA1044LA0483LA0746	LA0400LA1269LA0118	LA1595LA1341LA1278	LA1617LA1269LA1278
LA1983LA1365LA1718	LA0407LA1777LA0118	LA1245LA1269LA1272	LA1044LA0483LA0746	LA0400LA1269LA0118	LA1595LA1341LA1278	LA1617LA1269LA1278
LA1983LA1365LA1718	LA0407LA1777LA0118	LA1777LA1718LA2133	LA1044LA0483LA0746	LA0400LA1269LA0118	LA1595LA1341LA1278	LA1617LA1269LA1278
LA1983LA1365LA1718	LA0407LA1777LA0118	LA2172LA2157LA1718	LA1044LA0483LA0746	LA0400LA1269LA0118	LA1595LA1341LA1278	LA1617LA1269LA1278
LA1983LA1365LA1718	LA0407LA1777LA0118	LA0417LA0442LA1777	LA1044LA0483LA0746	LA0400LA1269LA0118	LA1617LA1521LA0118	LA1617LA1269LA1278
LA1983LA1365LA1718	LA0407LA1777LA0118	LA1245LA1269LA1272	LA1044LA0483LA0746	LA0400LA1269LA0118	LA1617LA1521LA0118	LA1617LA1269LA1278
LA1983LA1365LA1718	LA0407LA1777LA0118	LA1777LA1718LA2133	LA1044LA0483LA0746	LA0400LA1269LA0118	LA1617LA1521LA0118	LA1617LA1269LA1278
LA1983LA1365LA1718	LA0407LA1777LA0118	LA2172LA2157LA1718	LA1044LA0483LA0746	LA0400LA1269LA0118	LA1617LA1521LA0118	LA1617LA1269LA1278
LA1983LA1365LA1718	LA0407LA1777LA0118	LA1777LA1718LA2133	LA1245LA1269LA1272	LA0400LA1269LA0118	LA1595LA1341LA1278	LA1617LA1269LA1278
LA1983LA1365LA1718	LA0407LA1777LA0118	LA2172LA2157LA1718	LA1245LA1269LA1272	LA0400LA1269LA0118	LA1595LA1341LA1278	LA1617LA1269LA1278
LA1983LA1365LA1718	LA0407LA1777LA0118	LA1777LA1718LA2133	LA1245LA1269LA1272	LA0400LA1269LA0118	LA1617LA1521LA0118	LA1617LA1269LA1278
LA1983LA1365LA1718	LA0407LA1777LA0118	LA2172LA2157LA1718	LA1245LA1269LA1272	LA0400LA1269LA0118	LA1617LA1521LA0118	LA1617LA1269LA1278
LA1983LA1365LA1718	LA0407LA1777LA0118	LA0417LA0442LA1777	LA1375LA1246LA2133	LA0400LA1269LA0118	LA1595LA1341LA1278	LA1617LA1269LA1278
LA1983LA1365LA1718	LA0407LA1777LA0118	LA1044LA0483LA0746	LA1375LA1246LA2133	LA0400LA1269LA0118	LA1595LA1341LA1278	LA1617LA1269LA1278
LA1983LA1365LA1718	LA0407LA1777LA0118	LA1245LA1269LA1272	LA1375LA1246LA2133	LA0400LA1269LA0118	LA1595LA1341LA1278	LA1617LA1269LA1278
LA1983LA1365LA1718	LA0407LA1777LA0118	LA1777LA1718LA2133	LA1375LA1246LA2133	LA0400LA1269LA0118	LA1595LA1341LA1278	LA1617LA1269LA1278
LA1983LA1365LA1718	LA0407LA1777LA0118	LA2172LA2157LA1718	LA1375LA1246LA2133	LA0400LA1269LA0118	LA1595LA1341LA1278	LA1617LA1269LA1278
LA1983LA1365LA1718	LA0407LA1777LA0118	LA2172LA2157LA2147	LA1375LA1246LA2133	LA0400LA1269LA0118	LA1595LA1341LA1278	LA1617LA1269LA1278
LA1983LA1365LA1718	LA0407LA1777LA0118	LA0417LA0442LA1777	LA1375LA1246LA2133	LA0400LA1269LA0118	LA1617LA1521LA0118	LA1617LA1269LA1278
LA1983LA1365LA1718	LA0407LA1777LA0118	LA1044LA0483LA0746	LA1375LA1246LA2133	LA0400LA1269LA0118	LA1617LA1521LA0118	LA1617LA1269LA1278
LA1983LA1365LA1718	LA0407LA1777LA0118	LA1245LA1269LA1272	LA1375LA1246LA2133	LA0400LA1269LA0118	LA1617LA1521LA0118	LA1617LA1269LA1278
LA1983LA1365LA1718	LA0407LA1777LA0118	LA1777LA1718LA2133	LA1375LA1246LA2133	LA0400LA1269LA0118	LA1617LA1521LA0118	LA1617LA1269LA1278
LA1983LA1365LA1718	LA0407LA1777LA0118	LA2172LA2157LA1718	LA1375LA1246LA2133	LA0400LA1269LA0118	LA1617LA1521LA0118	LA1617LA1269LA1278
LA1983LA1365LA1718	LA0407LA1777LA0118	LA2172LA2157LA2147	LA1375LA1246LA2133	LA0400LA1269LA0118	LA1617LA1521LA0118	LA1617LA1269LA1278
LA1983LA1365LA1718	LA0407LA1777LA0118	LA1777LA1718LA2133	LA2172LA2157LA1718	LA0400LA1269LA0118	LA1595LA1341LA1278	LA1617LA1269LA1278
LA1983LA1365LA1718	LA0407LA1777LA0118	LA1777LA1718LA2133	LA2172LA2157LA1718	LA0400LA1269LA0118	LA1617LA1521LA0118	LA1617LA1269LA1278
LA1983LA1365LA1718	LA0407LA1777LA0118	LA0417LA0442LA1777	LA2172LA2157LA2147	LA0400LA1269LA0118	LA1595LA1341LA1278	LA1617LA1269LA1278
LA1983LA1365LA1718	LA0407LA1777LA0118	LA1044LA0483LA0746	LA2172LA2157LA2147	LA0400LA1269LA0118	LA1595LA1341LA1278	LA1617LA1269LA1278
LA1983LA1365LA1718	LA0407LA1777LA0118	LA1245LA1269LA1272	LA2172LA2157LA2147	LA0400LA1269LA0118	LA1595LA1341LA1278	LA1617LA1269LA1278
LA1983LA1365LA1718	LA0407LA1777LA0118	LA1777LA1718LA2133	LA2172LA2157LA2147	LA0400LA1269LA0118	LA1595LA1341LA1278	LA1617LA1269LA1278
LA1983LA1365LA1718	LA0407LA1777LA0118	LA2172LA2157LA1718	LA2172LA2157LA2147	LA0400LA1269LA0118	LA1595LA1341LA1278	LA1617LA1269LA1278
LA1983LA1365LA1718	LA0407LA1777LA0118	LA0417LA0442LA1777	LA2172LA2157LA2147	LA0400LA1269LA0118	LA1617LA1521LA0118	LA1617LA1269LA1278
LA1983LA1365LA1718	LA0407LA1777LA0118	LA1044LA0483LA0746	LA2172LA2157LA2147	LA0400LA1269LA0118	LA1617LA1521LA0118	LA1617LA1269LA1278
LA1983LA1365LA1718	LA0407LA1777LA0118	LA1245LA1269LA1272	LA2172LA2157LA2147	LA0400LA1269LA0118	LA1617LA1521LA0118	LA1617LA1269LA1278
LA1983LA1365LA1718	LA0407LA1777LA0118	LA1777LA1718LA2133	LA2172LA2157LA2147	LA0400LA1269LA0118	LA1617LA1521LA0118	LA1617LA1269LA1278
LA1983LA1365LA1718	LA0407LA1777LA0118	LA2172LA2157LA1718	LA2172LA2157LA2147	LA0400LA1269LA0118	LA1617LA1521LA0118	LA1617LA1269LA1278
LA1983LA1365LA1718	LA0417LA0442LA1777	LA1044LA0483LA0746	LA1375LA1246LA2133	LA0400LA1269LA0118	LA1595LA1341LA1278	LA1617LA1269LA1278
LA1983LA1365LA1718	LA0417LA0442LA1777	LA2172LA2157LA2147	LA1375LA1246LA2133	LA0400LA1269LA0118	LA1595LA1341LA1278	LA1617LA1269LA1278
LA1983LA1365LA1718	LA0417LA0442LA1777	LA1044LA0483LA0746	LA1375LA1246LA2133	LA0400LA1269LA0118	LA1617LA1521LA0118	LA1617LA1269LA1278
LA1983LA1365LA1718	LA0417LA0442LA1777	LA2172LA2157LA2147	LA1375LA1246LA2133	LA0400LA1269LA0118	LA1617LA1521LA0118	LA1617LA1269LA1278
LA1983LA1365LA1718	LA0417LA0442LA1777	LA1044LA0483LA0746	LA2172LA2157LA2147	LA0400LA1269LA0118	LA1595LA1341LA1278	LA1617LA1269LA1278
LA1983LA1365LA1718	LA0417LA0442LA1777	LA1044LA0483LA0746	LA2172LA2157LA2147	LA0400LA1269LA0118	LA1617LA1521LA0118	LA1617LA1269LA1278
LA1983LA1365LA1718	LA1044LA0483LA0746	LA2172LA2157LA2147	LA1375LA1246LA2133	LA0400LA1269LA0118	LA1595LA1341LA1278	LA1617LA1269LA1278
LA1983LA1365LA1718	LA1044LA0483LA0746	LA2172LA2157LA2147	LA1375LA1246LA2133	LA0400LA1269LA0118	LA1617LA1521LA0118	LA1617LA1269LA1278
LA1983LA1365LA1718	LA1245LA1269LA1272	LA0417LA0442LA1777	LA1044LA0483LA0746	LA0400LA1269LA0118	LA1595LA1341LA1278	LA1617LA1269LA1278
LA1983LA1365LA1718	LA1245LA1269LA1272	LA0417LA0442LA1777	LA1044LA0483LA0746	LA0400LA1269LA0118	LA1617LA1521LA0118	LA1617LA1269LA1278
LA1983LA1365LA1718	LA1245LA1269LA1272	LA0417LA0442LA1777	LA1375LA1246LA2133	LA0400LA1269LA0118	LA1595LA1341LA1278	LA1617LA1269LA1278
LA1983LA1365LA1718	LA1245LA1269LA1272	LA1044LA0483LA0746	LA1375LA1246LA2133	LA0400LA1269LA0118	LA1595LA1341LA1278	LA1617LA1269LA1278
LA1983LA1365LA1718	LA1245LA1269LA1272	LA2172LA2157LA2147	LA1375LA1246LA2133	LA0400LA1269LA0118	LA1595LA1341LA1278	LA1617LA1269LA1278
LA1983LA1365LA1718	LA1245LA1269LA1272	LA0417LA0442LA1777	LA1375LA1246LA2133	LA0400LA1269LA0118	LA1617LA1521LA0118	LA1617LA1269LA1278
LA1983LA1365LA1718	LA1245LA1269LA1272	LA1044LA0483LA0746	LA1375LA1246LA2133	LA0400LA1269LA0118	LA1617LA1521LA0118	LA1617LA1269LA1278
LA1983LA1365LA1718	LA1245LA1269LA1272	LA2172LA2157LA2147	LA1375LA1246LA2133	LA0400LA1269LA0118	LA1617LA1521LA0118	LA1617LA1269LA1278
LA1983LA1365LA1718	LA1245LA1269LA1272	LA0417LA0442LA1777	LA2172LA2157LA2147	LA0400LA1269LA0118	LA1595LA1341LA1278	LA1617LA1269LA1278
LA1983LA1365LA1718	LA1245LA1269LA1272	LA1044LA0483LA0746	LA2172LA2157LA2147	LA0400LA1269LA0118	LA1595LA1341LA1278	LA1617LA1269LA1278
LA1983LA1365LA1718	LA1245LA1269LA1272	LA0417LA0442LA1777	LA2172LA2157LA2147	LA0400LA1269LA0118	LA1617LA1521LA0118	LA1617LA1269LA1278
LA1983LA1365LA1718	LA1245LA1269LA1272	LA1044LA0483LA0746	LA2172LA2157LA2147	LA0400LA1269LA0118	LA1617LA1521LA0118	LA1617LA1269LA1278
LA1983LA1365LA1718	LA1777LA1718LA2133	LA1245LA1269LA1272	LA0417LA0442LA1777	LA0400LA1269LA0118	LA1595LA1341LA1278	LA1617LA1269LA1278
LA1983LA1365LA1718	LA1777LA1718LA2133	LA2172LA2157LA1718	LA0417LA0442LA1777	LA0400LA1269LA0118	LA1595LA1341LA1278	LA1617LA1269LA1278
LA1983LA1365LA1718	LA1777LA1718LA2133	LA1245LA1269LA1272	LA0417LA0442LA1777	LA0400LA1269LA0118	LA1617LA1521LA0118	LA1617LA1269LA1278
LA1983LA1365LA1718	LA1777LA1718LA2133	LA2172LA2157LA1718	LA0417LA0442LA1777	LA0400LA1269LA0118	LA1617LA1521LA0118	LA1617LA1269LA1278
LA1983LA1365LA1718	LA1777LA1718LA2133	LA0417LA0442LA1777	LA1044LA0483LA0746	LA0400LA1269LA0118	LA1595LA1341LA1278	LA1617LA1269LA1278
LA1983LA1365LA1718	LA1777LA1718LA2133	LA1245LA1269LA1272	LA1044LA0483LA0746	LA0400LA1269LA0118	LA1595LA1341LA1278	LA1617LA1269LA1278
LA1983LA1365LA1718	LA1777LA1718LA2133	LA2172LA2157LA1718	LA1044LA0483LA0746	LA0400LA1269LA0118	LA1595LA1341LA1278	LA1617LA1269LA1278
LA1983LA1365LA1718	LA1777LA1718LA2133	LA0417LA0442LA1777	LA1044LA0483LA0746	LA0400LA1269LA0118	LA1617LA1521LA0118	LA1617LA1269LA1278
LA1983LA1365LA1718	LA1777LA1718LA2133	LA1245LA1269LA1272	LA1044LA0483LA0746	LA0400LA1269LA0118	LA1617LA1521LA0118	LA1617LA1269LA1278
LA1983LA1365LA1718	LA1777LA1718LA2133	LA2172LA2157LA1718	LA1044LA0483LA0746	LA0400LA1269LA0118	LA1617LA1521LA0118	LA1617LA1269LA1278
LA1983LA1365LA1718	LA1777LA1718LA2133	LA2172LA2157LA1718	LA1245LA1269LA1272	LA0400LA1269LA0118	LA1595LA1341LA1278	LA1617LA1269LA1278
LA1983LA1365LA1718	LA1777LA1718LA2133	LA2172LA2157LA1718	LA1245LA1269LA1272	LA0400LA1269LA0118	LA1617LA1521LA0118	LA1617LA1269LA1278
LA1983LA1365LA1718	LA1777LA1718LA2133	LA0417LA0442LA1777	LA1375LA1246LA2133	LA0400LA1269LA0118	LA1595LA1341LA1278	LA1617LA1269LA1278
LA1983LA1365LA1718	LA1777LA1718LA2133	LA1044LA0483LA0746	LA1375LA1246LA2133	LA0400LA1269LA0118	LA1595LA1341LA1278	LA1617LA1269LA1278
LA1983LA1365LA1718	LA1777LA1718LA2133	LA1245LA1269LA1272	LA1375LA1246LA2133	LA0400LA1269LA0118	LA1595LA1341LA1278	LA1617LA1269LA1278
LA1983LA1365LA1718	LA1777LA1718LA2133	LA2172LA2157LA1718	LA1375LA1246LA2133	LA0400LA1269LA0118	LA1595LA1341LA1278	LA1617LA1269LA1278
LA1983LA1365LA1718	LA1777LA1718LA2133	LA2172LA2157LA2147	LA1375LA1246LA2133	LA0400LA1269LA0118	LA1595LA1341LA1278	LA1617LA1269LA1278
LA1983LA1365LA1718	LA1777LA1718LA2133	LA0417LA0442LA1777	LA1375LA1246LA2133	LA0400LA1269LA0118	LA1617LA1521LA0118	LA1617LA1269LA1278
LA1983LA1365LA1718	LA1777LA1718LA2133	LA1044LA0483LA0746	LA1375LA1246LA2133	LA0400LA1269LA0118	LA1617LA1521LA0118	LA1617LA1269LA1278
LA1983LA1365LA1718	LA1777LA1718LA2133	LA1245LA1269LA1272	LA1375LA1246LA2133	LA0400LA1269LA0118	LA1617LA1521LA0118	LA1617LA1269LA1278
LA1983LA1365LA1718	LA1777LA1718LA2133	LA2172LA2157LA1718	LA1375LA1246LA2133	LA0400LA1269LA0118	LA1617LA1521LA0118	LA1617LA1269LA1278
LA1983LA1365LA1718	LA1777LA1718LA2133	LA2172LA2157LA2147	LA1375LA1246LA2133	LA0400LA1269LA0118	LA1617LA1521LA0118	LA1617LA1269LA1278
LA1983LA1365LA1718	LA1777LA1718LA2133	LA0417LA0442LA1777	LA2172LA2157LA2147	LA0400LA1269LA0118	LA1595LA1341LA1278	LA1617LA1269LA1278
LA1983LA1365LA1718	LA1777LA1718LA2133	LA1044LA0483LA0746	LA2172LA2157LA2147	LA0400LA1269LA0118	LA1595LA1341LA1278	LA1617LA1269LA1278
LA1983LA1365LA1718	LA1777LA1718LA2133	LA1245LA1269LA1272	LA2172LA2157LA2147	LA0400LA1269LA0118	LA1595LA1341LA1278	LA1617LA1269LA1278
LA1983LA1365LA1718	LA1777LA1718LA2133	LA2172LA2157LA1718	LA2172LA2157LA2147	LA0400LA1269LA0118	LA1595LA1341LA1278	LA1617LA1269LA1278
LA1983LA1365LA1718	LA1777LA1718LA2133	LA0417LA0442LA1777	LA2172LA2157LA2147	LA0400LA1269LA0118	LA1617LA1521LA0118	LA1617LA1269LA1278
LA1983LA1365LA1718	LA1777LA1718LA2133	LA1044LA0483LA0746	LA2172LA2157LA2147	LA0400LA1269LA0118	LA1617LA1521LA0118	LA1617LA1269LA1278
LA1983LA1365LA1718	LA1777LA1718LA2133	LA1245LA1269LA1272	LA2172LA2157LA2147	LA0400LA1269LA0118	LA1617LA1521LA0118	LA1617LA1269LA1278
LA1983LA1365LA1718	LA1777LA1718LA2133	LA2172LA2157LA1718	LA2172LA2157LA2147	LA0400LA1269LA0118	LA1617LA1521LA0118	LA1617LA1269LA1278
LA1983LA1365LA1718	LA2172LA2157LA1718	LA1245LA1269LA1272	LA0417LA0442LA1777	LA0400LA1269LA0118	LA1595LA1341LA1278	LA1617LA1269LA1278
LA1983LA1365LA1718	LA2172LA2157LA1718	LA1245LA1269LA1272	LA0417LA0442LA1777	LA0400LA1269LA0118	LA1617LA1521LA0118	LA1617LA1269LA1278
LA1983LA1365LA1718	LA2172LA2157LA1718	LA0417LA0442LA1777	LA1044LA0483LA0746	LA0400LA1269LA0118	LA1595LA1341LA1278	LA1617LA1269LA1278
LA1983LA1365LA1718	LA2172LA2157LA1718	LA1245LA1269LA1272	LA1044LA0483LA0746	LA0400LA1269LA0118	LA1595LA1341LA1278	LA1617LA1269LA1278
LA1983LA1365LA1718	LA2172LA2157LA1718	LA0417LA0442LA1777	LA1044LA0483LA0746	LA0400LA1269LA0118	LA1617LA1521LA0118	LA1617LA1269LA1278
LA1983LA1365LA1718	LA2172LA2157LA1718	LA1245LA1269LA1272	LA1044LA0483LA0746	LA0400LA1269LA0118	LA1617LA1521LA0118	LA1617LA1269LA1278
LA1983LA1365LA1718	LA2172LA2157LA1718	LA0417LA0442LA1777	LA1375LA1246LA2133	LA0400LA1269LA0118	LA1595LA1341LA1278	LA1617LA1269LA1278
LA1983LA1365LA1718	LA2172LA2157LA1718	LA1044LA0483LA0746	LA1375LA1246LA2133	LA0400LA1269LA0118	LA1595LA1341LA1278	LA1617LA1269LA1278
LA1983LA1365LA1718	LA2172LA2157LA1718	LA1245LA1269LA1272	LA1375LA1246LA2133	LA0400LA1269LA0118	LA1595LA1341LA1278	LA1617LA1269LA1278
LA1983LA1365LA1718	LA2172LA2157LA1718	LA2172LA2157LA2147	LA1375LA1246LA2133	LA0400LA1269LA0118	LA1595LA1341LA1278	LA1617LA1269LA1278
LA1983LA1365LA1718	LA2172LA2157LA1718	LA0417LA0442LA1777	LA1375LA1246LA2133	LA0400LA1269LA0118	LA1617LA1521LA0118	LA1617LA1269LA1278
LA1983LA1365LA1718	LA2172LA2157LA1718	LA1044LA0483LA0746	LA1375LA1246LA2133	LA0400LA1269LA0118	LA1617LA1521LA0118	LA1617LA1269LA1278
LA1983LA1365LA1718	LA2172LA2157LA1718	LA1245LA1269LA1272	LA1375LA1246LA2133	LA0400LA1269LA0118	LA1617LA1521LA0118	LA1617LA1269LA1278
LA1983LA1365LA1718	LA2172LA2157LA1718	LA2172LA2157LA2147	LA1375LA1246LA2133	LA0400LA1269LA0118	LA1617LA1521LA0118	LA1617LA1269LA1278
LA1983LA1365LA1718	LA2172LA2157LA1718	LA0417LA0442LA1777	LA2172LA2157LA2147	LA0400LA1269LA0118	LA1595LA1341LA1278	LA1617LA1269LA1278
LA1983LA1365LA1718	LA2172LA2157LA1718	LA1044LA0483LA0746	LA2172LA2157LA2147	LA0400LA1269LA0118	LA1595LA1341LA1278	LA1617LA1269LA1278
LA1983LA1365LA1718	LA2172LA2157LA1718	LA1245LA1269LA1272	LA2172LA2157LA2147	LA0400LA1269LA0118	LA1595LA1341LA1278	LA1617LA1269LA1278
LA1983LA1365LA1718	LA2172LA2157LA1718	LA0417LA0442LA1777	LA2172LA2157LA2147	LA0400LA1269LA0118	LA1617LA1521LA0118	LA1617LA1269LA1278
LA1983LA1365LA1718	LA2172LA2157LA1718	LA1044LA0483LA0746	LA2172LA2157LA2147	LA0400LA1269LA0118	LA1617LA1521LA0118	LA1617LA1269LA1278
LA1983LA1365LA1718	LA2172LA2157LA1718	LA1245LA1269LA1272	LA2172LA2157LA2147	LA0400LA1269LA0118	LA1617LA1521LA0118	LA1617LA1269LA1278
LA1983LA1365LA1718	LA0407LA1777LA0118	LA1777LA1718LA2133	LA1245LA1269LA1272	LA0417LA0442LA1777	LA1044LA0483LA0746	LA0400LA1269LA0118
LA1983LA1365LA1718	LA0407LA1777LA0118	LA2172LA2157LA1718	LA1245LA1269LA1272	LA0417LA0442LA1777	LA1044LA0483LA0746	LA0400LA1269LA0118
LA1983LA1365LA1718	LA0407LA1777LA0118	LA1777LA1718LA2133	LA1245LA1269LA1272	LA0417LA0442LA1777	LA1375LA1246LA2133	LA0400LA1269LA0118
LA1983LA1365LA1718	LA0407LA1777LA0118	LA2172LA2157LA1718	LA1245LA1269LA1272	LA0417LA0442LA1777	LA1375LA1246LA2133	LA0400LA1269LA0118
LA1983LA1365LA1718	LA0407LA1777LA0118	LA1777LA1718LA2133	LA1245LA1269LA1272	LA0417LA0442LA1777	LA2172LA2157LA2147	LA0400LA1269LA0118
LA1983LA1365LA1718	LA0407LA1777LA0118	LA2172LA2157LA1718	LA1245LA1269LA1272	LA0417LA0442LA1777	LA2172LA2157LA2147	LA0400LA1269LA0118
LA1983LA1365LA1718	LA0407LA1777LA0118	LA1777LA1718LA2133	LA2172LA2157LA1718	LA0417LA0442LA1777	LA1044LA0483LA0746	LA0400LA1269LA0118
LA1983LA1365LA1718	LA0407LA1777LA0118	LA1777LA1718LA2133	LA2172LA2157LA1718	LA0417LA0442LA1777	LA1375LA1246LA2133	LA0400LA1269LA0118
LA1983LA1365LA1718	LA0407LA1777LA0118	LA1777LA1718LA2133	LA2172LA2157LA1718	LA0417LA0442LA1777	LA2172LA2157LA2147	LA0400LA1269LA0118
LA1983LA1365LA1718	LA1777LA1718LA2133	LA2172LA2157LA1718	LA1245LA1269LA1272	LA0417LA0442LA1777	LA1044LA0483LA0746	LA0400LA1269LA0118
LA1983LA1365LA1718	LA1777LA1718LA2133	LA2172LA2157LA1718	LA1245LA1269LA1272	LA0417LA0442LA1777	LA1375LA1246LA2133	LA0400LA1269LA0118
LA1983LA1365LA1718	LA1777LA1718LA2133	LA2172LA2157LA1718	LA1245LA1269LA1272	LA0417LA0442LA1777	LA2172LA2157LA2147	LA0400LA1269LA0118
LA1983LA1365LA1718	LA0407LA1777LA0118	LA1777LA1718LA2133	LA1245LA1269LA1272	LA0417LA0442LA1777	LA1044LA0483LA0746	LA1375LA1246LA2133
LA1983LA1365LA1718	LA0407LA1777LA0118	LA2172LA2157LA1718	LA1245LA1269LA1272	LA0417LA0442LA1777	LA1044LA0483LA0746	LA1375LA1246LA2133
LA1983LA1365LA1718	LA0407LA1777LA0118	LA1777LA1718LA2133	LA1245LA1269LA1272	LA0417LA0442LA1777	LA2172LA2157LA2147	LA1375LA1246LA2133
LA1983LA1365LA1718	LA0407LA1777LA0118	LA2172LA2157LA1718	LA1245LA1269LA1272	LA0417LA0442LA1777	LA2172LA2157LA2147	LA1375LA1246LA2133
LA1983LA1365LA1718	LA0407LA1777LA0118	LA1777LA1718LA2133	LA2172LA2157LA1718	LA0417LA0442LA1777	LA1044LA0483LA0746	LA1375LA1246LA2133
LA1983LA1365LA1718	LA0407LA1777LA0118	LA1777LA1718LA2133	LA2172LA2157LA1718	LA0417LA0442LA1777	LA2172LA2157LA2147	LA1375LA1246LA2133
LA1983LA1365LA1718	LA1777LA1718LA2133	LA2172LA2157LA1718	LA1245LA1269LA1272	LA0417LA0442LA1777	LA1044LA0483LA0746	LA1375LA1246LA2133
LA1983LA1365LA1718	LA1777LA1718LA2133	LA2172LA2157LA1718	LA1245LA1269LA1272	LA0417LA0442LA1777	LA2172LA2157LA2147	LA1375LA1246LA2133
LA1983LA1365LA1718	LA0407LA1777LA0118	LA1777LA1718LA2133	LA1245LA1269LA1272	LA0417LA0442LA1777	LA0400LA1269LA0118	LA1595LA1341LA1278
LA1983LA1365LA1718	LA0407LA1777LA0118	LA2172LA2157LA1718	LA1245LA1269LA1272	LA0417LA0442LA1777	LA0400LA1269LA0118	LA1595LA1341LA1278
LA1983LA1365LA1718	LA0407LA1777LA0118	LA1777LA1718LA2133	LA1245LA1269LA1272	LA0417LA0442LA1777	LA1044LA0483LA0746	LA1595LA1341LA1278
LA1983LA1365LA1718	LA0407LA1777LA0118	LA2172LA2157LA1718	LA1245LA1269LA1272	LA0417LA0442LA1777	LA1044LA0483LA0746	LA1595LA1341LA1278
LA1983LA1365LA1718	LA0407LA1777LA0118	LA1777LA1718LA2133	LA1245LA1269LA1272	LA0417LA0442LA1777	LA1375LA1246LA2133	LA1595LA1341LA1278
LA1983LA1365LA1718	LA0407LA1777LA0118	LA2172LA2157LA1718	LA1245LA1269LA1272	LA0417LA0442LA1777	LA1375LA1246LA2133	LA1595LA1341LA1278
LA1983LA1365LA1718	LA0407LA1777LA0118	LA1777LA1718LA2133	LA1245LA1269LA1272	LA0417LA0442LA1777	LA1617LA1521LA0118	LA1595LA1341LA1278
LA1983LA1365LA1718	LA0407LA1777LA0118	LA2172LA2157LA1718	LA1245LA1269LA1272	LA0417LA0442LA1777	LA1617LA1521LA0118	LA1595LA1341LA1278
LA1983LA1365LA1718	LA0407LA1777LA0118	LA1777LA1718LA2133	LA1245LA1269LA1272	LA0417LA0442LA1777	LA2172LA2157LA2147	LA1595LA1341LA1278
LA1983LA1365LA1718	LA0407LA1777LA0118	LA2172LA2157LA1718	LA1245LA1269LA1272	LA0417LA0442LA1777	LA2172LA2157LA2147	LA1595LA1341LA1278
LA1983LA1365LA1718	LA0407LA1777LA0118	LA1777LA1718LA2133	LA2172LA2157LA1718	LA0417LA0442LA1777	LA0400LA1269LA0118	LA1595LA1341LA1278
LA1983LA1365LA1718	LA0407LA1777LA0118	LA1777LA1718LA2133	LA2172LA2157LA1718	LA0417LA0442LA1777	LA1044LA0483LA0746	LA1595LA1341LA1278
LA1983LA1365LA1718	LA0407LA1777LA0118	LA1777LA1718LA2133	LA2172LA2157LA1718	LA0417LA0442LA1777	LA1375LA1246LA2133	LA1595LA1341LA1278
LA1983LA1365LA1718	LA0407LA1777LA0118	LA1777LA1718LA2133	LA2172LA2157LA1718	LA0417LA0442LA1777	LA1617LA1521LA0118	LA1595LA1341LA1278
LA1983LA1365LA1718	LA0407LA1777LA0118	LA1777LA1718LA2133	LA2172LA2157LA1718	LA0417LA0442LA1777	LA2172LA2157LA2147	LA1595LA1341LA1278
LA1983LA1365LA1718	LA1777LA1718LA2133	LA2172LA2157LA1718	LA1245LA1269LA1272	LA0417LA0442LA1777	LA0400LA1269LA0118	LA1595LA1341LA1278
LA1983LA1365LA1718	LA1777LA1718LA2133	LA2172LA2157LA1718	LA1245LA1269LA1272	LA0417LA0442LA1777	LA1044LA0483LA0746	LA1595LA1341LA1278
LA1983LA1365LA1718	LA1777LA1718LA2133	LA2172LA2157LA1718	LA1245LA1269LA1272	LA0417LA0442LA1777	LA1375LA1246LA2133	LA1595LA1341LA1278
LA1983LA1365LA1718	LA1777LA1718LA2133	LA2172LA2157LA1718	LA1245LA1269LA1272	LA0417LA0442LA1777	LA1617LA1521LA0118	LA1595LA1341LA1278
LA1983LA1365LA1718	LA1777LA1718LA2133	LA2172LA2157LA1718	LA1245LA1269LA1272	LA0417LA0442LA1777	LA2172LA2157LA2147	LA1595LA1341LA1278
LA1983LA1365LA1718	LA0407LA1777LA0118	LA1777LA1718LA2133	LA1245LA1269LA1272	LA0417LA0442LA1777	LA0400LA1269LA0118	LA1617LA1269LA1278
LA1983LA1365LA1718	LA0407LA1777LA0118	LA2172LA2157LA1718	LA1245LA1269LA1272	LA0417LA0442LA1777	LA0400LA1269LA0118	LA1617LA1269LA1278
LA1983LA1365LA1718	LA0407LA1777LA0118	LA1777LA1718LA2133	LA1245LA1269LA1272	LA0417LA0442LA1777	LA1044LA0483LA0746	LA1617LA1269LA1278
LA1983LA1365LA1718	LA0407LA1777LA0118	LA2172LA2157LA1718	LA1245LA1269LA1272	LA0417LA0442LA1777	LA1044LA0483LA0746	LA1617LA1269LA1278
LA1983LA1365LA1718	LA0407LA1777LA0118	LA1777LA1718LA2133	LA1245LA1269LA1272	LA0417LA0442LA1777	LA1375LA1246LA2133	LA1617LA1269LA1278
LA1983LA1365LA1718	LA0407LA1777LA0118	LA2172LA2157LA1718	LA1245LA1269LA1272	LA0417LA0442LA1777	LA1375LA1246LA2133	LA1617LA1269LA1278
LA1983LA1365LA1718	LA0407LA1777LA0118	LA1777LA1718LA2133	LA1245LA1269LA1272	LA0417LA0442LA1777	LA1595LA1341LA1278	LA1617LA1269LA1278
LA1983LA1365LA1718	LA0407LA1777LA0118	LA2172LA2157LA1718	LA1245LA1269LA1272	LA0417LA0442LA1777	LA1595LA1341LA1278	LA1617LA1269LA1278
LA1983LA1365LA1718	LA0407LA1777LA0118	LA1777LA1718LA2133	LA1245LA1269LA1272	LA0417LA0442LA1777	LA1617LA1521LA0118	LA1617LA1269LA1278
LA1983LA1365LA1718	LA0407LA1777LA0118	LA2172LA2157LA1718	LA1245LA1269LA1272	LA0417LA0442LA1777	LA1617LA1521LA0118	LA1617LA1269LA1278
LA1983LA1365LA1718	LA0407LA1777LA0118	LA1777LA1718LA2133	LA1245LA1269LA1272	LA0417LA0442LA1777	LA2172LA2157LA2147	LA1617LA1269LA1278
LA1983LA1365LA1718	LA0407LA1777LA0118	LA2172LA2157LA1718	LA1245LA1269LA1272	LA0417LA0442LA1777	LA2172LA2157LA2147	LA1617LA1269LA1278
LA1983LA1365LA1718	LA0407LA1777LA0118	LA1777LA1718LA2133	LA2172LA2157LA1718	LA0417LA0442LA1777	LA0400LA1269LA0118	LA1617LA1269LA1278
LA1983LA1365LA1718	LA0407LA1777LA0118	LA1777LA1718LA2133	LA2172LA2157LA1718	LA0417LA0442LA1777	LA1044LA0483LA0746	LA1617LA1269LA1278
LA1983LA1365LA1718	LA0407LA1777LA0118	LA1777LA1718LA2133	LA2172LA2157LA1718	LA0417LA0442LA1777	LA1375LA1246LA2133	LA1617LA1269LA1278
LA1983LA1365LA1718	LA0407LA1777LA0118	LA1777LA1718LA2133	LA2172LA2157LA1718	LA0417LA0442LA1777	LA1595LA1341LA1278	LA1617LA1269LA1278
LA1983LA1365LA1718	LA0407LA1777LA0118	LA1777LA1718LA2133	LA2172LA2157LA1718	LA0417LA0442LA1777	LA1617LA1521LA0118	LA1617LA1269LA1278
LA1983LA1365LA1718	LA0407LA1777LA0118	LA1777LA1718LA2133	LA2172LA2157LA1718	LA0417LA0442LA1777	LA2172LA2157LA2147	LA1617LA1269LA1278
LA1983LA1365LA1718	LA1777LA1718LA2133	LA2172LA2157LA1718	LA1245LA1269LA1272	LA0417LA0442LA1777	LA0400LA1269LA0118	LA1617LA1269LA1278
LA1983LA1365LA1718	LA1777LA1718LA2133	LA2172LA2157LA1718	LA1245LA1269LA1272	LA0417LA0442LA1777	LA1044LA0483LA0746	LA1617LA1269LA1278
LA1983LA1365LA1718	LA1777LA1718LA2133	LA2172LA2157LA1718	LA1245LA1269LA1272	LA0417LA0442LA1777	LA1375LA1246LA2133	LA1617LA1269LA1278
LA1983LA1365LA1718	LA1777LA1718LA2133	LA2172LA2157LA1718	LA1245LA1269LA1272	LA0417LA0442LA1777	LA1595LA1341LA1278	LA1617LA1269LA1278
LA1983LA1365LA1718	LA1777LA1718LA2133	LA2172LA2157LA1718	LA1245LA1269LA1272	LA0417LA0442LA1777	LA1617LA1521LA0118	LA1617LA1269LA1278
LA1983LA1365LA1718	LA1777LA1718LA2133	LA2172LA2157LA1718	LA1245LA1269LA1272	LA0417LA0442LA1777	LA2172LA2157LA2147	LA1617LA1269LA1278
LA1983LA1365LA1718	LA0407LA1777LA0118	LA1777LA1718LA2133	LA1245LA1269LA1272	LA0417LA0442LA1777	LA0400LA1269LA0118	LA1617LA1521LA0118
LA1983LA1365LA1718	LA0407LA1777LA0118	LA2172LA2157LA1718	LA1245LA1269LA1272	LA0417LA0442LA1777	LA0400LA1269LA0118	LA1617LA1521LA0118
LA1983LA1365LA1718	LA0407LA1777LA0118	LA1777LA1718LA2133	LA1245LA1269LA1272	LA0417LA0442LA1777	LA1044LA0483LA0746	LA1617LA1521LA0118
LA1983LA1365LA1718	LA0407LA1777LA0118	LA2172LA2157LA1718	LA1245LA1269LA1272	LA0417LA0442LA1777	LA1044LA0483LA0746	LA1617LA1521LA0118
LA1983LA1365LA1718	LA0407LA1777LA0118	LA1777LA1718LA2133	LA1245LA1269LA1272	LA0417LA0442LA1777	LA1375LA1246LA2133	LA1617LA1521LA0118
LA1983LA1365LA1718	LA0407LA1777LA0118	LA2172LA2157LA1718	LA1245LA1269LA1272	LA0417LA0442LA1777	LA1375LA1246LA2133	LA1617LA1521LA0118
LA1983LA1365LA1718	LA0407LA1777LA0118	LA1777LA1718LA2133	LA1245LA1269LA1272	LA0417LA0442LA1777	LA2172LA2157LA2147	LA1617LA1521LA0118
LA1983LA1365LA1718	LA0407LA1777LA0118	LA2172LA2157LA1718	LA1245LA1269LA1272	LA0417LA0442LA1777	LA2172LA2157LA2147	LA1617LA1521LA0118
LA1983LA1365LA1718	LA0407LA1777LA0118	LA1777LA1718LA2133	LA2172LA2157LA1718	LA0417LA0442LA1777	LA0400LA1269LA0118	LA1617LA1521LA0118
LA1983LA1365LA1718	LA0407LA1777LA0118	LA1777LA1718LA2133	LA2172LA2157LA1718	LA0417LA0442LA1777	LA1044LA0483LA0746	LA1617LA1521LA0118
LA1983LA1365LA1718	LA0407LA1777LA0118	LA1777LA1718LA2133	LA2172LA2157LA1718	LA0417LA0442LA1777	LA1375LA1246LA2133	LA1617LA1521LA0118
LA1983LA1365LA1718	LA0407LA1777LA0118	LA1777LA1718LA2133	LA2172LA2157LA1718	LA0417LA0442LA1777	LA2172LA2157LA2147	LA1617LA1521LA0118
LA1983LA1365LA1718	LA1777LA1718LA2133	LA2172LA2157LA1718	LA1245LA1269LA1272	LA0417LA0442LA1777	LA0400LA1269LA0118	LA1617LA1521LA0118
LA1983LA1365LA1718	LA1777LA1718LA2133	LA2172LA2157LA1718	LA1245LA1269LA1272	LA0417LA0442LA1777	LA1044LA0483LA0746	LA1617LA1521LA0118
LA1983LA1365LA1718	LA1777LA1718LA2133	LA2172LA2157LA1718	LA1245LA1269LA1272	LA0417LA0442LA1777	LA1375LA1246LA2133	LA1617LA1521LA0118
LA1983LA1365LA1718	LA1777LA1718LA2133	LA2172LA2157LA1718	LA1245LA1269LA1272	LA0417LA0442LA1777	LA2172LA2157LA2147	LA1617LA1521LA0118
LA1983LA1365LA1718	LA0407LA1777LA0118	LA1777LA1718LA2133	LA1245LA1269LA1272	LA0417LA0442LA1777	LA1044LA0483LA0746	LA2172LA2157LA2147
LA1983LA1365LA1718	LA0407LA1777LA0118	LA2172LA2157LA1718	LA1245LA1269LA1272	LA0417LA0442LA1777	LA1044LA0483LA0746	LA2172LA2157LA2147
LA1983LA1365LA1718	LA0407LA1777LA0118	LA1777LA1718LA2133	LA2172LA2157LA1718	LA0417LA0442LA1777	LA1044LA0483LA0746	LA2172LA2157LA2147
LA1983LA1365LA1718	LA1777LA1718LA2133	LA2172LA2157LA1718	LA1245LA1269LA1272	LA0417LA0442LA1777	LA1044LA0483LA0746	LA2172LA2157LA2147
LA1983LA1365LA1718	LA0407LA1777LA0118	LA1245LA1269LA1272	LA0417LA0442LA1777	LA1044LA0483LA0746	LA1375LA1246LA2133	LA0400LA1269LA0118
LA1983LA1365LA1718	LA0407LA1777LA0118	LA1777LA1718LA2133	LA0417LA0442LA1777	LA1044LA0483LA0746	LA1375LA1246LA2133	LA0400LA1269LA0118
LA1983LA1365LA1718	LA0407LA1777LA0118	LA2172LA2157LA1718	LA0417LA0442LA1777	LA1044LA0483LA0746	LA1375LA1246LA2133	LA0400LA1269LA0118
LA1983LA1365LA1718	LA0407LA1777LA0118	LA1245LA1269LA1272	LA0417LA0442LA1777	LA1044LA0483LA0746	LA2172LA2157LA2147	LA0400LA1269LA0118
LA1983LA1365LA1718	LA0407LA1777LA0118	LA1777LA1718LA2133	LA0417LA0442LA1777	LA1044LA0483LA0746	LA2172LA2157LA2147	LA0400LA1269LA0118
LA1983LA1365LA1718	LA0407LA1777LA0118	LA2172LA2157LA1718	LA0417LA0442LA1777	LA1044LA0483LA0746	LA2172LA2157LA2147	LA0400LA1269LA0118
LA1983LA1365LA1718	LA0407LA1777LA0118	LA1777LA1718LA2133	LA1245LA1269LA1272	LA1044LA0483LA0746	LA1375LA1246LA2133	LA0400LA1269LA0118
LA1983LA1365LA1718	LA0407LA1777LA0118	LA2172LA2157LA1718	LA1245LA1269LA1272	LA1044LA0483LA0746	LA1375LA1246LA2133	LA0400LA1269LA0118
LA1983LA1365LA1718	LA0407LA1777LA0118	LA1777LA1718LA2133	LA1245LA1269LA1272	LA1044LA0483LA0746	LA2172LA2157LA2147	LA0400LA1269LA0118
LA1983LA1365LA1718	LA0407LA1777LA0118	LA2172LA2157LA1718	LA1245LA1269LA1272	LA1044LA0483LA0746	LA2172LA2157LA2147	LA0400LA1269LA0118
LA1983LA1365LA1718	LA0407LA1777LA0118	LA1777LA1718LA2133	LA2172LA2157LA1718	LA1044LA0483LA0746	LA1375LA1246LA2133	LA0400LA1269LA0118
LA1983LA1365LA1718	LA0407LA1777LA0118	LA1777LA1718LA2133	LA2172LA2157LA1718	LA1044LA0483LA0746	LA2172LA2157LA2147	LA0400LA1269LA0118
LA1983LA1365LA1718	LA1777LA1718LA2133	LA1245LA1269LA1272	LA0417LA0442LA1777	LA1044LA0483LA0746	LA1375LA1246LA2133	LA0400LA1269LA0118
LA1983LA1365LA1718	LA1777LA1718LA2133	LA2172LA2157LA1718	LA0417LA0442LA1777	LA1044LA0483LA0746	LA1375LA1246LA2133	LA0400LA1269LA0118
LA1983LA1365LA1718	LA1777LA1718LA2133	LA1245LA1269LA1272	LA0417LA0442LA1777	LA1044LA0483LA0746	LA2172LA2157LA2147	LA0400LA1269LA0118
LA1983LA1365LA1718	LA1777LA1718LA2133	LA2172LA2157LA1718	LA0417LA0442LA1777	LA1044LA0483LA0746	LA2172LA2157LA2147	LA0400LA1269LA0118
LA1983LA1365LA1718	LA1777LA1718LA2133	LA2172LA2157LA1718	LA1245LA1269LA1272	LA1044LA0483LA0746	LA1375LA1246LA2133	LA0400LA1269LA0118
LA1983LA1365LA1718	LA1777LA1718LA2133	LA2172LA2157LA1718	LA1245LA1269LA1272	LA1044LA0483LA0746	LA2172LA2157LA2147	LA0400LA1269LA0118
LA1983LA1365LA1718	LA2172LA2157LA1718	LA1245LA1269LA1272	LA0417LA0442LA1777	LA1044LA0483LA0746	LA1375LA1246LA2133	LA0400LA1269LA0118
LA1983LA1365LA1718	LA2172LA2157LA1718	LA1245LA1269LA1272	LA0417LA0442LA1777	LA1044LA0483LA0746	LA2172LA2157LA2147	LA0400LA1269LA0118
LA1983LA1365LA1718	LA0407LA1777LA0118	LA1245LA1269LA1272	LA0417LA0442LA1777	LA1044LA0483LA0746	LA2172LA2157LA2147	LA1375LA1246LA2133
LA1983LA1365LA1718	LA0407LA1777LA0118	LA1777LA1718LA2133	LA0417LA0442LA1777	LA1044LA0483LA0746	LA2172LA2157LA2147	LA1375LA1246LA2133
LA1983LA1365LA1718	LA0407LA1777LA0118	LA2172LA2157LA1718	LA0417LA0442LA1777	LA1044LA0483LA0746	LA2172LA2157LA2147	LA1375LA1246LA2133
LA1983LA1365LA1718	LA0407LA1777LA0118	LA1777LA1718LA2133	LA1245LA1269LA1272	LA1044LA0483LA0746	LA2172LA2157LA2147	LA1375LA1246LA2133
LA1983LA1365LA1718	LA0407LA1777LA0118	LA2172LA2157LA1718	LA1245LA1269LA1272	LA1044LA0483LA0746	LA2172LA2157LA2147	LA1375LA1246LA2133
LA1983LA1365LA1718	LA0407LA1777LA0118	LA1777LA1718LA2133	LA2172LA2157LA1718	LA1044LA0483LA0746	LA2172LA2157LA2147	LA1375LA1246LA2133
LA1983LA1365LA1718	LA1777LA1718LA2133	LA1245LA1269LA1272	LA0417LA0442LA1777	LA1044LA0483LA0746	LA2172LA2157LA2147	LA1375LA1246LA2133
LA1983LA1365LA1718	LA1777LA1718LA2133	LA2172LA2157LA1718	LA0417LA0442LA1777	LA1044LA0483LA0746	LA2172LA2157LA2147	LA1375LA1246LA2133
LA1983LA1365LA1718	LA1777LA1718LA2133	LA2172LA2157LA1718	LA1245LA1269LA1272	LA1044LA0483LA0746	LA2172LA2157LA2147	LA1375LA1246LA2133
LA1983LA1365LA1718	LA2172LA2157LA1718	LA1245LA1269LA1272	LA0417LA0442LA1777	LA1044LA0483LA0746	LA2172LA2157LA2147	LA1375LA1246LA2133
LA1983LA1365LA1718	LA0407LA1777LA0118	LA1245LA1269LA1272	LA0417LA0442LA1777	LA1044LA0483LA0746	LA0400LA1269LA0118	LA1595LA1341LA1278
LA1983LA1365LA1718	LA0407LA1777LA0118	LA1777LA1718LA2133	LA0417LA0442LA1777	LA1044LA0483LA0746	LA0400LA1269LA0118	LA1595LA1341LA1278
LA1983LA1365LA1718	LA0407LA1777LA0118	LA2172LA2157LA1718	LA0417LA0442LA1777	LA1044LA0483LA0746	LA0400LA1269LA0118	LA1595LA1341LA1278
LA1983LA1365LA1718	LA0407LA1777LA0118	LA1245LA1269LA1272	LA0417LA0442LA1777	LA1044LA0483LA0746	LA1375LA1246LA2133	LA1595LA1341LA1278
LA1983LA1365LA1718	LA0407LA1777LA0118	LA1777LA1718LA2133	LA0417LA0442LA1777	LA1044LA0483LA0746	LA1375LA1246LA2133	LA1595LA1341LA1278
LA1983LA1365LA1718	LA0407LA1777LA0118	LA2172LA2157LA1718	LA0417LA0442LA1777	LA1044LA0483LA0746	LA1375LA1246LA2133	LA1595LA1341LA1278
LA1983LA1365LA1718	LA0407LA1777LA0118	LA1245LA1269LA1272	LA0417LA0442LA1777	LA1044LA0483LA0746	LA1617LA1521LA0118	LA1595LA1341LA1278
LA1983LA1365LA1718	LA0407LA1777LA0118	LA1777LA1718LA2133	LA0417LA0442LA1777	LA1044LA0483LA0746	LA1617LA1521LA0118	LA1595LA1341LA1278
LA1983LA1365LA1718	LA0407LA1777LA0118	LA2172LA2157LA1718	LA0417LA0442LA1777	LA1044LA0483LA0746	LA1617LA1521LA0118	LA1595LA1341LA1278
LA1983LA1365LA1718	LA0407LA1777LA0118	LA1245LA1269LA1272	LA0417LA0442LA1777	LA1044LA0483LA0746	LA2172LA2157LA2147	LA1595LA1341LA1278
LA1983LA1365LA1718	LA0407LA1777LA0118	LA1777LA1718LA2133	LA0417LA0442LA1777	LA1044LA0483LA0746	LA2172LA2157LA2147	LA1595LA1341LA1278
LA1983LA1365LA1718	LA0407LA1777LA0118	LA2172LA2157LA1718	LA0417LA0442LA1777	LA1044LA0483LA0746	LA2172LA2157LA2147	LA1595LA1341LA1278
LA1983LA1365LA1718	LA0407LA1777LA0118	LA1777LA1718LA2133	LA1245LA1269LA1272	LA1044LA0483LA0746	LA0400LA1269LA0118	LA1595LA1341LA1278
LA1983LA1365LA1718	LA0407LA1777LA0118	LA2172LA2157LA1718	LA1245LA1269LA1272	LA1044LA0483LA0746	LA0400LA1269LA0118	LA1595LA1341LA1278
LA1983LA1365LA1718	LA0407LA1777LA0118	LA1777LA1718LA2133	LA1245LA1269LA1272	LA1044LA0483LA0746	LA1375LA1246LA2133	LA1595LA1341LA1278
LA1983LA1365LA1718	LA0407LA1777LA0118	LA2172LA2157LA1718	LA1245LA1269LA1272	LA1044LA0483LA0746	LA1375LA1246LA2133	LA1595LA1341LA1278
LA1983LA1365LA1718	LA0407LA1777LA0118	LA1777LA1718LA2133	LA1245LA1269LA1272	LA1044LA0483LA0746	LA1617LA1521LA0118	LA1595LA1341LA1278
LA1983LA1365LA1718	LA0407LA1777LA0118	LA2172LA2157LA1718	LA1245LA1269LA1272	LA1044LA0483LA0746	LA1617LA1521LA0118	LA1595LA1341LA1278
LA1983LA1365LA1718	LA0407LA1777LA0118	LA1777LA1718LA2133	LA1245LA1269LA1272	LA1044LA0483LA0746	LA2172LA2157LA2147	LA1595LA1341LA1278
LA1983LA1365LA1718	LA0407LA1777LA0118	LA2172LA2157LA1718	LA1245LA1269LA1272	LA1044LA0483LA0746	LA2172LA2157LA2147	LA1595LA1341LA1278
LA1983LA1365LA1718	LA0407LA1777LA0118	LA1777LA1718LA2133	LA2172LA2157LA1718	LA1044LA0483LA0746	LA0400LA1269LA0118	LA1595LA1341LA1278
LA1983LA1365LA1718	LA0407LA1777LA0118	LA1777LA1718LA2133	LA2172LA2157LA1718	LA1044LA0483LA0746	LA1375LA1246LA2133	LA1595LA1341LA1278
LA1983LA1365LA1718	LA0407LA1777LA0118	LA1777LA1718LA2133	LA2172LA2157LA1718	LA1044LA0483LA0746	LA1617LA1521LA0118	LA1595LA1341LA1278
LA1983LA1365LA1718	LA0407LA1777LA0118	LA1777LA1718LA2133	LA2172LA2157LA1718	LA1044LA0483LA0746	LA2172LA2157LA2147	LA1595LA1341LA1278
LA1983LA1365LA1718	LA1777LA1718LA2133	LA1245LA1269LA1272	LA0417LA0442LA1777	LA1044LA0483LA0746	LA0400LA1269LA0118	LA1595LA1341LA1278
LA1983LA1365LA1718	LA1777LA1718LA2133	LA2172LA2157LA1718	LA0417LA0442LA1777	LA1044LA0483LA0746	LA0400LA1269LA0118	LA1595LA1341LA1278
LA1983LA1365LA1718	LA1777LA1718LA2133	LA1245LA1269LA1272	LA0417LA0442LA1777	LA1044LA0483LA0746	LA1375LA1246LA2133	LA1595LA1341LA1278
LA1983LA1365LA1718	LA1777LA1718LA2133	LA2172LA2157LA1718	LA0417LA0442LA1777	LA1044LA0483LA0746	LA1375LA1246LA2133	LA1595LA1341LA1278
LA1983LA1365LA1718	LA1777LA1718LA2133	LA1245LA1269LA1272	LA0417LA0442LA1777	LA1044LA0483LA0746	LA1617LA1521LA0118	LA1595LA1341LA1278
LA1983LA1365LA1718	LA1777LA1718LA2133	LA2172LA2157LA1718	LA0417LA0442LA1777	LA1044LA0483LA0746	LA1617LA1521LA0118	LA1595LA1341LA1278
LA1983LA1365LA1718	LA1777LA1718LA2133	LA1245LA1269LA1272	LA0417LA0442LA1777	LA1044LA0483LA0746	LA2172LA2157LA2147	LA1595LA1341LA1278
LA1983LA1365LA1718	LA1777LA1718LA2133	LA2172LA2157LA1718	LA0417LA0442LA1777	LA1044LA0483LA0746	LA2172LA2157LA2147	LA1595LA1341LA1278
LA1983LA1365LA1718	LA1777LA1718LA2133	LA2172LA2157LA1718	LA1245LA1269LA1272	LA1044LA0483LA0746	LA0400LA1269LA0118	LA1595LA1341LA1278
LA1983LA1365LA1718	LA1777LA1718LA2133	LA2172LA2157LA1718	LA1245LA1269LA1272	LA1044LA0483LA0746	LA1375LA1246LA2133	LA1595LA1341LA1278
LA1983LA1365LA1718	LA1777LA1718LA2133	LA2172LA2157LA1718	LA1245LA1269LA1272	LA1044LA0483LA0746	LA1617LA1521LA0118	LA1595LA1341LA1278
LA1983LA1365LA1718	LA1777LA1718LA2133	LA2172LA2157LA1718	LA1245LA1269LA1272	LA1044LA0483LA0746	LA2172LA2157LA2147	LA1595LA1341LA1278
LA1983LA1365LA1718	LA2172LA2157LA1718	LA1245LA1269LA1272	LA0417LA0442LA1777	LA1044LA0483LA0746	LA0400LA1269LA0118	LA1595LA1341LA1278
LA1983LA1365LA1718	LA2172LA2157LA1718	LA1245LA1269LA1272	LA0417LA0442LA1777	LA1044LA0483LA0746	LA1375LA1246LA2133	LA1595LA1341LA1278
LA1983LA1365LA1718	LA2172LA2157LA1718	LA1245LA1269LA1272	LA0417LA0442LA1777	LA1044LA0483LA0746	LA1617LA1521LA0118	LA1595LA1341LA1278
LA1983LA1365LA1718	LA2172LA2157LA1718	LA1245LA1269LA1272	LA0417LA0442LA1777	LA1044LA0483LA0746	LA2172LA2157LA2147	LA1595LA1341LA1278
LA1983LA1365LA1718	LA0407LA1777LA0118	LA1245LA1269LA1272	LA0417LA0442LA1777	LA1044LA0483LA0746	LA0400LA1269LA0118	LA1617LA1269LA1278
LA1983LA1365LA1718	LA0407LA1777LA0118	LA1777LA1718LA2133	LA0417LA0442LA1777	LA1044LA0483LA0746	LA0400LA1269LA0118	LA1617LA1269LA1278
LA1983LA1365LA1718	LA0407LA1777LA0118	LA2172LA2157LA1718	LA0417LA0442LA1777	LA1044LA0483LA0746	LA0400LA1269LA0118	LA1617LA1269LA1278
LA1983LA1365LA1718	LA0407LA1777LA0118	LA1245LA1269LA1272	LA0417LA0442LA1777	LA1044LA0483LA0746	LA1375LA1246LA2133	LA1617LA1269LA1278
LA1983LA1365LA1718	LA0407LA1777LA0118	LA1777LA1718LA2133	LA0417LA0442LA1777	LA1044LA0483LA0746	LA1375LA1246LA2133	LA1617LA1269LA1278
LA1983LA1365LA1718	LA0407LA1777LA0118	LA2172LA2157LA1718	LA0417LA0442LA1777	LA1044LA0483LA0746	LA1375LA1246LA2133	LA1617LA1269LA1278
LA1983LA1365LA1718	LA0407LA1777LA0118	LA1245LA1269LA1272	LA0417LA0442LA1777	LA1044LA0483LA0746	LA1595LA1341LA1278	LA1617LA1269LA1278
LA1983LA1365LA1718	LA0407LA1777LA0118	LA1777LA1718LA2133	LA0417LA0442LA1777	LA1044LA0483LA0746	LA1595LA1341LA1278	LA1617LA1269LA1278
LA1983LA1365LA1718	LA0407LA1777LA0118	LA2172LA2157LA1718	LA0417LA0442LA1777	LA1044LA0483LA0746	LA1595LA1341LA1278	LA1617LA1269LA1278
LA1983LA1365LA1718	LA0407LA1777LA0118	LA1245LA1269LA1272	LA0417LA0442LA1777	LA1044LA0483LA0746	LA1617LA1521LA0118	LA1617LA1269LA1278
LA1983LA1365LA1718	LA0407LA1777LA0118	LA1777LA1718LA2133	LA0417LA0442LA1777	LA1044LA0483LA0746	LA1617LA1521LA0118	LA1617LA1269LA1278
LA1983LA1365LA1718	LA0407LA1777LA0118	LA2172LA2157LA1718	LA0417LA0442LA1777	LA1044LA0483LA0746	LA1617LA1521LA0118	LA1617LA1269LA1278
LA1983LA1365LA1718	LA0407LA1777LA0118	LA1245LA1269LA1272	LA0417LA0442LA1777	LA1044LA0483LA0746	LA2172LA2157LA2147	LA1617LA1269LA1278
LA1983LA1365LA1718	LA0407LA1777LA0118	LA1777LA1718LA2133	LA0417LA0442LA1777	LA1044LA0483LA0746	LA2172LA2157LA2147	LA1617LA1269LA1278
LA1983LA1365LA1718	LA0407LA1777LA0118	LA2172LA2157LA1718	LA0417LA0442LA1777	LA1044LA0483LA0746	LA2172LA2157LA2147	LA1617LA1269LA1278
LA1983LA1365LA1718	LA0407LA1777LA0118	LA1777LA1718LA2133	LA1245LA1269LA1272	LA1044LA0483LA0746	LA0400LA1269LA0118	LA1617LA1269LA1278
LA1983LA1365LA1718	LA0407LA1777LA0118	LA2172LA2157LA1718	LA1245LA1269LA1272	LA1044LA0483LA0746	LA0400LA1269LA0118	LA1617LA1269LA1278
LA1983LA1365LA1718	LA0407LA1777LA0118	LA1777LA1718LA2133	LA1245LA1269LA1272	LA1044LA0483LA0746	LA1375LA1246LA2133	LA1617LA1269LA1278
LA1983LA1365LA1718	LA0407LA1777LA0118	LA2172LA2157LA1718	LA1245LA1269LA1272	LA1044LA0483LA0746	LA1375LA1246LA2133	LA1617LA1269LA1278
LA1983LA1365LA1718	LA0407LA1777LA0118	LA1777LA1718LA2133	LA1245LA1269LA1272	LA1044LA0483LA0746	LA1595LA1341LA1278	LA1617LA1269LA1278
LA1983LA1365LA1718	LA0407LA1777LA0118	LA2172LA2157LA1718	LA1245LA1269LA1272	LA1044LA0483LA0746	LA1595LA1341LA1278	LA1617LA1269LA1278
LA1983LA1365LA1718	LA0407LA1777LA0118	LA1777LA1718LA2133	LA1245LA1269LA1272	LA1044LA0483LA0746	LA1617LA1521LA0118	LA1617LA1269LA1278
LA1983LA1365LA1718	LA0407LA1777LA0118	LA2172LA2157LA1718	LA1245LA1269LA1272	LA1044LA0483LA0746	LA1617LA1521LA0118	LA1617LA1269LA1278
LA1983LA1365LA1718	LA0407LA1777LA0118	LA1777LA1718LA2133	LA1245LA1269LA1272	LA1044LA0483LA0746	LA2172LA2157LA2147	LA1617LA1269LA1278
LA1983LA1365LA1718	LA0407LA1777LA0118	LA2172LA2157LA1718	LA1245LA1269LA1272	LA1044LA0483LA0746	LA2172LA2157LA2147	LA1617LA1269LA1278
LA1983LA1365LA1718	LA0407LA1777LA0118	LA1777LA1718LA2133	LA2172LA2157LA1718	LA1044LA0483LA0746	LA0400LA1269LA0118	LA1617LA1269LA1278
LA1983LA1365LA1718	LA0407LA1777LA0118	LA1777LA1718LA2133	LA2172LA2157LA1718	LA1044LA0483LA0746	LA1375LA1246LA2133	LA1617LA1269LA1278
LA1983LA1365LA1718	LA0407LA1777LA0118	LA1777LA1718LA2133	LA2172LA2157LA1718	LA1044LA0483LA0746	LA1595LA1341LA1278	LA1617LA1269LA1278
LA1983LA1365LA1718	LA0407LA1777LA0118	LA1777LA1718LA2133	LA2172LA2157LA1718	LA1044LA0483LA0746	LA1617LA1521LA0118	LA1617LA1269LA1278
LA1983LA1365LA1718	LA0407LA1777LA0118	LA1777LA1718LA2133	LA2172LA2157LA1718	LA1044LA0483LA0746	LA2172LA2157LA2147	LA1617LA1269LA1278
LA1983LA1365LA1718	LA1777LA1718LA2133	LA1245LA1269LA1272	LA0417LA0442LA1777	LA1044LA0483LA0746	LA0400LA1269LA0118	LA1617LA1269LA1278
LA1983LA1365LA1718	LA1777LA1718LA2133	LA2172LA2157LA1718	LA0417LA0442LA1777	LA1044LA0483LA0746	LA0400LA1269LA0118	LA1617LA1269LA1278
LA1983LA1365LA1718	LA1777LA1718LA2133	LA1245LA1269LA1272	LA0417LA0442LA1777	LA1044LA0483LA0746	LA1375LA1246LA2133	LA1617LA1269LA1278
LA1983LA1365LA1718	LA1777LA1718LA2133	LA2172LA2157LA1718	LA0417LA0442LA1777	LA1044LA0483LA0746	LA1375LA1246LA2133	LA1617LA1269LA1278
LA1983LA1365LA1718	LA1777LA1718LA2133	LA1245LA1269LA1272	LA0417LA0442LA1777	LA1044LA0483LA0746	LA1595LA1341LA1278	LA1617LA1269LA1278
LA1983LA1365LA1718	LA1777LA1718LA2133	LA2172LA2157LA1718	LA0417LA0442LA1777	LA1044LA0483LA0746	LA1595LA1341LA1278	LA1617LA1269LA1278
LA1983LA1365LA1718	LA1777LA1718LA2133	LA1245LA1269LA1272	LA0417LA0442LA1777	LA1044LA0483LA0746	LA1617LA1521LA0118	LA1617LA1269LA1278
LA1983LA1365LA1718	LA1777LA1718LA2133	LA2172LA2157LA1718	LA0417LA0442LA1777	LA1044LA0483LA0746	LA1617LA1521LA0118	LA1617LA1269LA1278
LA1983LA1365LA1718	LA1777LA1718LA2133	LA1245LA1269LA1272	LA0417LA0442LA1777	LA1044LA0483LA0746	LA2172LA2157LA2147	LA1617LA1269LA1278
LA1983LA1365LA1718	LA1777LA1718LA2133	LA2172LA2157LA1718	LA0417LA0442LA1777	LA1044LA0483LA0746	LA2172LA2157LA2147	LA1617LA1269LA1278
LA1983LA1365LA1718	LA1777LA1718LA2133	LA2172LA2157LA1718	LA1245LA1269LA1272	LA1044LA0483LA0746	LA0400LA1269LA0118	LA1617LA1269LA1278
LA1983LA1365LA1718	LA1777LA1718LA2133	LA2172LA2157LA1718	LA1245LA1269LA1272	LA1044LA0483LA0746	LA1375LA1246LA2133	LA1617LA1269LA1278
LA1983LA1365LA1718	LA1777LA1718LA2133	LA2172LA2157LA1718	LA1245LA1269LA1272	LA1044LA0483LA0746	LA1595LA1341LA1278	LA1617LA1269LA1278
LA1983LA1365LA1718	LA1777LA1718LA2133	LA2172LA2157LA1718	LA1245LA1269LA1272	LA1044LA0483LA0746	LA1617LA1521LA0118	LA1617LA1269LA1278
LA1983LA1365LA1718	LA1777LA1718LA2133	LA2172LA2157LA1718	LA1245LA1269LA1272	LA1044LA0483LA0746	LA2172LA2157LA2147	LA1617LA1269LA1278
LA1983LA1365LA1718	LA2172LA2157LA1718	LA1245LA1269LA1272	LA0417LA0442LA1777	LA1044LA0483LA0746	LA0400LA1269LA0118	LA1617LA1269LA1278
LA1983LA1365LA1718	LA2172LA2157LA1718	LA1245LA1269LA1272	LA0417LA0442LA1777	LA1044LA0483LA0746	LA1375LA1246LA2133	LA1617LA1269LA1278
LA1983LA1365LA1718	LA2172LA2157LA1718	LA1245LA1269LA1272	LA0417LA0442LA1777	LA1044LA0483LA0746	LA1595LA1341LA1278	LA1617LA1269LA1278
LA1983LA1365LA1718	LA2172LA2157LA1718	LA1245LA1269LA1272	LA0417LA0442LA1777	LA1044LA0483LA0746	LA1617LA1521LA0118	LA1617LA1269LA1278
LA1983LA1365LA1718	LA2172LA2157LA1718	LA1245LA1269LA1272	LA0417LA0442LA1777	LA1044LA0483LA0746	LA2172LA2157LA2147	LA1617LA1269LA1278
LA1983LA1365LA1718	LA0407LA1777LA0118	LA1245LA1269LA1272	LA0417LA0442LA1777	LA1044LA0483LA0746	LA0400LA1269LA0118	LA1617LA1521LA0118
LA1983LA1365LA1718	LA0407LA1777LA0118	LA1777LA1718LA2133	LA0417LA0442LA1777	LA1044LA0483LA0746	LA0400LA1269LA0118	LA1617LA1521LA0118
LA1983LA1365LA1718	LA0407LA1777LA0118	LA2172LA2157LA1718	LA0417LA0442LA1777	LA1044LA0483LA0746	LA0400LA1269LA0118	LA1617LA1521LA0118
LA1983LA1365LA1718	LA0407LA1777LA0118	LA1245LA1269LA1272	LA0417LA0442LA1777	LA1044LA0483LA0746	LA1375LA1246LA2133	LA1617LA1521LA0118
LA1983LA1365LA1718	LA0407LA1777LA0118	LA1777LA1718LA2133	LA0417LA0442LA1777	LA1044LA0483LA0746	LA1375LA1246LA2133	LA1617LA1521LA0118
LA1983LA1365LA1718	LA0407LA1777LA0118	LA2172LA2157LA1718	LA0417LA0442LA1777	LA1044LA0483LA0746	LA1375LA1246LA2133	LA1617LA1521LA0118
LA1983LA1365LA1718	LA0407LA1777LA0118	LA1245LA1269LA1272	LA0417LA0442LA1777	LA1044LA0483LA0746	LA2172LA2157LA2147	LA1617LA1521LA0118
LA1983LA1365LA1718	LA0407LA1777LA0118	LA1777LA1718LA2133	LA0417LA0442LA1777	LA1044LA0483LA0746	LA2172LA2157LA2147	LA1617LA1521LA0118
LA1983LA1365LA1718	LA0407LA1777LA0118	LA2172LA2157LA1718	LA0417LA0442LA1777	LA1044LA0483LA0746	LA2172LA2157LA2147	LA1617LA1521LA0118
LA1983LA1365LA1718	LA0407LA1777LA0118	LA1777LA1718LA2133	LA1245LA1269LA1272	LA1044LA0483LA0746	LA0400LA1269LA0118	LA1617LA1521LA0118
LA1983LA1365LA1718	LA0407LA1777LA0118	LA2172LA2157LA1718	LA1245LA1269LA1272	LA1044LA0483LA0746	LA0400LA1269LA0118	LA1617LA1521LA0118
LA1983LA1365LA1718	LA0407LA1777LA0118	LA1777LA1718LA2133	LA1245LA1269LA1272	LA1044LA0483LA0746	LA1375LA1246LA2133	LA1617LA1521LA0118
LA1983LA1365LA1718	LA0407LA1777LA0118	LA2172LA2157LA1718	LA1245LA1269LA1272	LA1044LA0483LA0746	LA1375LA1246LA2133	LA1617LA1521LA0118
LA1983LA1365LA1718	LA0407LA1777LA0118	LA1777LA1718LA2133	LA1245LA1269LA1272	LA1044LA0483LA0746	LA2172LA2157LA2147	LA1617LA1521LA0118
LA1983LA1365LA1718	LA0407LA1777LA0118	LA2172LA2157LA1718	LA1245LA1269LA1272	LA1044LA0483LA0746	LA2172LA2157LA2147	LA1617LA1521LA0118
LA1983LA1365LA1718	LA0407LA1777LA0118	LA1777LA1718LA2133	LA2172LA2157LA1718	LA1044LA0483LA0746	LA0400LA1269LA0118	LA1617LA1521LA0118
LA1983LA1365LA1718	LA0407LA1777LA0118	LA1777LA1718LA2133	LA2172LA2157LA1718	LA1044LA0483LA0746	LA1375LA1246LA2133	LA1617LA1521LA0118
LA1983LA1365LA1718	LA0407LA1777LA0118	LA1777LA1718LA2133	LA2172LA2157LA1718	LA1044LA0483LA0746	LA2172LA2157LA2147	LA1617LA1521LA0118
LA1983LA1365LA1718	LA1777LA1718LA2133	LA1245LA1269LA1272	LA0417LA0442LA1777	LA1044LA0483LA0746	LA0400LA1269LA0118	LA1617LA1521LA0118
LA1983LA1365LA1718	LA1777LA1718LA2133	LA2172LA2157LA1718	LA0417LA0442LA1777	LA1044LA0483LA0746	LA0400LA1269LA0118	LA1617LA1521LA0118
LA1983LA1365LA1718	LA1777LA1718LA2133	LA1245LA1269LA1272	LA0417LA0442LA1777	LA1044LA0483LA0746	LA1375LA1246LA2133	LA1617LA1521LA0118
LA1983LA1365LA1718	LA1777LA1718LA2133	LA2172LA2157LA1718	LA0417LA0442LA1777	LA1044LA0483LA0746	LA1375LA1246LA2133	LA1617LA1521LA0118
LA1983LA1365LA1718	LA1777LA1718LA2133	LA1245LA1269LA1272	LA0417LA0442LA1777	LA1044LA0483LA0746	LA2172LA2157LA2147	LA1617LA1521LA0118
LA1983LA1365LA1718	LA1777LA1718LA2133	LA2172LA2157LA1718	LA0417LA0442LA1777	LA1044LA0483LA0746	LA2172LA2157LA2147	LA1617LA1521LA0118
LA1983LA1365LA1718	LA1777LA1718LA2133	LA2172LA2157LA1718	LA1245LA1269LA1272	LA1044LA0483LA0746	LA0400LA1269LA0118	LA1617LA1521LA0118
LA1983LA1365LA1718	LA1777LA1718LA2133	LA2172LA2157LA1718	LA1245LA1269LA1272	LA1044LA0483LA0746	LA1375LA1246LA2133	LA1617LA1521LA0118
LA1983LA1365LA1718	LA1777LA1718LA2133	LA2172LA2157LA1718	LA1245LA1269LA1272	LA1044LA0483LA0746	LA2172LA2157LA2147	LA1617LA1521LA0118
LA1983LA1365LA1718	LA2172LA2157LA1718	LA1245LA1269LA1272	LA0417LA0442LA1777	LA1044LA0483LA0746	LA0400LA1269LA0118	LA1617LA1521LA0118
LA1983LA1365LA1718	LA2172LA2157LA1718	LA1245LA1269LA1272	LA0417LA0442LA1777	LA1044LA0483LA0746	LA1375LA1246LA2133	LA1617LA1521LA0118
LA1983LA1365LA1718	LA2172LA2157LA1718	LA1245LA1269LA1272	LA0417LA0442LA1777	LA1044LA0483LA0746	LA2172LA2157LA2147	LA1617LA1521LA0118
LA1983LA1365LA1718	LA0407LA1777LA0118	LA1777LA1718LA2133	LA2172LA2157LA1718	LA1245LA1269LA1272	LA0417LA0442LA1777	LA0400LA1269LA0118
LA1983LA1365LA1718	LA0407LA1777LA0118	LA1777LA1718LA2133	LA2172LA2157LA1718	LA1245LA1269LA1272	LA1044LA0483LA0746	LA0400LA1269LA0118
LA1983LA1365LA1718	LA0407LA1777LA0118	LA1777LA1718LA2133	LA2172LA2157LA1718	LA1245LA1269LA1272	LA1375LA1246LA2133	LA0400LA1269LA0118
LA1983LA1365LA1718	LA0407LA1777LA0118	LA1777LA1718LA2133	LA2172LA2157LA1718	LA1245LA1269LA1272	LA2172LA2157LA2147	LA0400LA1269LA0118
LA1983LA1365LA1718	LA0407LA1777LA0118	LA1777LA1718LA2133	LA2172LA2157LA1718	LA1245LA1269LA1272	LA0417LA0442LA1777	LA1044LA0483LA0746
LA1983LA1365LA1718	LA0407LA1777LA0118	LA1777LA1718LA2133	LA2172LA2157LA1718	LA1245LA1269LA1272	LA0417LA0442LA1777	LA1375LA1246LA2133
LA1983LA1365LA1718	LA0407LA1777LA0118	LA1777LA1718LA2133	LA2172LA2157LA1718	LA1245LA1269LA1272	LA1044LA0483LA0746	LA1375LA1246LA2133
LA1983LA1365LA1718	LA0407LA1777LA0118	LA1777LA1718LA2133	LA2172LA2157LA1718	LA1245LA1269LA1272	LA2172LA2157LA2147	LA1375LA1246LA2133
LA1983LA1365LA1718	LA0407LA1777LA0118	LA1777LA1718LA2133	LA2172LA2157LA1718	LA1245LA1269LA1272	LA0400LA1269LA0118	LA1595LA1341LA1278
LA1983LA1365LA1718	LA0407LA1777LA0118	LA1777LA1718LA2133	LA2172LA2157LA1718	LA1245LA1269LA1272	LA0417LA0442LA1777	LA1595LA1341LA1278
LA1983LA1365LA1718	LA0407LA1777LA0118	LA1777LA1718LA2133	LA2172LA2157LA1718	LA1245LA1269LA1272	LA1044LA0483LA0746	LA1595LA1341LA1278
LA1983LA1365LA1718	LA0407LA1777LA0118	LA1777LA1718LA2133	LA2172LA2157LA1718	LA1245LA1269LA1272	LA1375LA1246LA2133	LA1595LA1341LA1278
LA1983LA1365LA1718	LA0407LA1777LA0118	LA1777LA1718LA2133	LA2172LA2157LA1718	LA1245LA1269LA1272	LA1617LA1521LA0118	LA1595LA1341LA1278
LA1983LA1365LA1718	LA0407LA1777LA0118	LA1777LA1718LA2133	LA2172LA2157LA1718	LA1245LA1269LA1272	LA2172LA2157LA2147	LA1595LA1341LA1278
LA1983LA1365LA1718	LA0407LA1777LA0118	LA1777LA1718LA2133	LA2172LA2157LA1718	LA1245LA1269LA1272	LA0400LA1269LA0118	LA1617LA1269LA1278
LA1983LA1365LA1718	LA0407LA1777LA0118	LA1777LA1718LA2133	LA2172LA2157LA1718	LA1245LA1269LA1272	LA0417LA0442LA1777	LA1617LA1269LA1278
LA1983LA1365LA1718	LA0407LA1777LA0118	LA1777LA1718LA2133	LA2172LA2157LA1718	LA1245LA1269LA1272	LA1044LA0483LA0746	LA1617LA1269LA1278
LA1983LA1365LA1718	LA0407LA1777LA0118	LA1777LA1718LA2133	LA2172LA2157LA1718	LA1245LA1269LA1272	LA1375LA1246LA2133	LA1617LA1269LA1278
LA1983LA1365LA1718	LA0407LA1777LA0118	LA1777LA1718LA2133	LA2172LA2157LA1718	LA1245LA1269LA1272	LA1595LA1341LA1278	LA1617LA1269LA1278
LA1983LA1365LA1718	LA0407LA1777LA0118	LA1777LA1718LA2133	LA2172LA2157LA1718	LA1245LA1269LA1272	LA1617LA1521LA0118	LA1617LA1269LA1278
LA1983LA1365LA1718	LA0407LA1777LA0118	LA1777LA1718LA2133	LA2172LA2157LA1718	LA1245LA1269LA1272	LA2172LA2157LA2147	LA1617LA1269LA1278
LA1983LA1365LA1718	LA0407LA1777LA0118	LA1777LA1718LA2133	LA2172LA2157LA1718	LA1245LA1269LA1272	LA0400LA1269LA0118	LA1617LA1521LA0118
LA1983LA1365LA1718	LA0407LA1777LA0118	LA1777LA1718LA2133	LA2172LA2157LA1718	LA1245LA1269LA1272	LA0417LA0442LA1777	LA1617LA1521LA0118
LA1983LA1365LA1718	LA0407LA1777LA0118	LA1777LA1718LA2133	LA2172LA2157LA1718	LA1245LA1269LA1272	LA1044LA0483LA0746	LA1617LA1521LA0118
LA1983LA1365LA1718	LA0407LA1777LA0118	LA1777LA1718LA2133	LA2172LA2157LA1718	LA1245LA1269LA1272	LA1375LA1246LA2133	LA1617LA1521LA0118
LA1983LA1365LA1718	LA0407LA1777LA0118	LA1777LA1718LA2133	LA2172LA2157LA1718	LA1245LA1269LA1272	LA2172LA2157LA2147	LA1617LA1521LA0118
LA1983LA1365LA1718	LA0407LA1777LA0118	LA1777LA1718LA2133	LA2172LA2157LA1718	LA1245LA1269LA1272	LA0417LA0442LA1777	LA2172LA2157LA2147
LA1983LA1365LA1718	LA0407LA1777LA0118	LA1777LA1718LA2133	LA2172LA2157LA1718	LA1245LA1269LA1272	LA1044LA0483LA0746	LA2172LA2157LA2147
LA1983LA1365LA1718	LA0407LA1777LA0118	LA1245LA1269LA1272	LA0417LA0442LA1777	LA1375LA1246LA2133	LA0400LA1269LA0118	LA1595LA1341LA1278
LA1983LA1365LA1718	LA0407LA1777LA0118	LA1777LA1718LA2133	LA0417LA0442LA1777	LA1375LA1246LA2133	LA0400LA1269LA0118	LA1595LA1341LA1278
LA1983LA1365LA1718	LA0407LA1777LA0118	LA2172LA2157LA1718	LA0417LA0442LA1777	LA1375LA1246LA2133	LA0400LA1269LA0118	LA1595LA1341LA1278
LA1983LA1365LA1718	LA0407LA1777LA0118	LA1245LA1269LA1272	LA0417LA0442LA1777	LA1375LA1246LA2133	LA1617LA1521LA0118	LA1595LA1341LA1278
LA1983LA1365LA1718	LA0407LA1777LA0118	LA1777LA1718LA2133	LA0417LA0442LA1777	LA1375LA1246LA2133	LA1617LA1521LA0118	LA1595LA1341LA1278
LA1983LA1365LA1718	LA0407LA1777LA0118	LA2172LA2157LA1718	LA0417LA0442LA1777	LA1375LA1246LA2133	LA1617LA1521LA0118	LA1595LA1341LA1278
LA1983LA1365LA1718	LA0407LA1777LA0118	LA0417LA0442LA1777	LA1044LA0483LA0746	LA1375LA1246LA2133	LA0400LA1269LA0118	LA1595LA1341LA1278
LA1983LA1365LA1718	LA0407LA1777LA0118	LA1245LA1269LA1272	LA1044LA0483LA0746	LA1375LA1246LA2133	LA0400LA1269LA0118	LA1595LA1341LA1278
LA1983LA1365LA1718	LA0407LA1777LA0118	LA1777LA1718LA2133	LA1044LA0483LA0746	LA1375LA1246LA2133	LA0400LA1269LA0118	LA1595LA1341LA1278
LA1983LA1365LA1718	LA0407LA1777LA0118	LA2172LA2157LA1718	LA1044LA0483LA0746	LA1375LA1246LA2133	LA0400LA1269LA0118	LA1595LA1341LA1278
LA1983LA1365LA1718	LA0407LA1777LA0118	LA0417LA0442LA1777	LA1044LA0483LA0746	LA1375LA1246LA2133	LA1617LA1521LA0118	LA1595LA1341LA1278
LA1983LA1365LA1718	LA0407LA1777LA0118	LA1245LA1269LA1272	LA1044LA0483LA0746	LA1375LA1246LA2133	LA1617LA1521LA0118	LA1595LA1341LA1278
LA1983LA1365LA1718	LA0407LA1777LA0118	LA1777LA1718LA2133	LA1044LA0483LA0746	LA1375LA1246LA2133	LA1617LA1521LA0118	LA1595LA1341LA1278
LA1983LA1365LA1718	LA0407LA1777LA0118	LA2172LA2157LA1718	LA1044LA0483LA0746	LA1375LA1246LA2133	LA1617LA1521LA0118	LA1595LA1341LA1278
LA1983LA1365LA1718	LA0407LA1777LA0118	LA1777LA1718LA2133	LA1245LA1269LA1272	LA1375LA1246LA2133	LA0400LA1269LA0118	LA1595LA1341LA1278
LA1983LA1365LA1718	LA0407LA1777LA0118	LA2172LA2157LA1718	LA1245LA1269LA1272	LA1375LA1246LA2133	LA0400LA1269LA0118	LA1595LA1341LA1278
LA1983LA1365LA1718	LA0407LA1777LA0118	LA1777LA1718LA2133	LA1245LA1269LA1272	LA1375LA1246LA2133	LA1617LA1521LA0118	LA1595LA1341LA1278
LA1983LA1365LA1718	LA0407LA1777LA0118	LA2172LA2157LA1718	LA1245LA1269LA1272	LA1375LA1246LA2133	LA1617LA1521LA0118	LA1595LA1341LA1278
LA1983LA1365LA1718	LA0407LA1777LA0118	LA1777LA1718LA2133	LA2172LA2157LA1718	LA1375LA1246LA2133	LA0400LA1269LA0118	LA1595LA1341LA1278
LA1983LA1365LA1718	LA0407LA1777LA0118	LA1777LA1718LA2133	LA2172LA2157LA1718	LA1375LA1246LA2133	LA1617LA1521LA0118	LA1595LA1341LA1278
LA1983LA1365LA1718	LA0407LA1777LA0118	LA0417LA0442LA1777	LA2172LA2157LA2147	LA1375LA1246LA2133	LA0400LA1269LA0118	LA1595LA1341LA1278
LA1983LA1365LA1718	LA0407LA1777LA0118	LA1044LA0483LA0746	LA2172LA2157LA2147	LA1375LA1246LA2133	LA0400LA1269LA0118	LA1595LA1341LA1278
LA1983LA1365LA1718	LA0407LA1777LA0118	LA1245LA1269LA1272	LA2172LA2157LA2147	LA1375LA1246LA2133	LA0400LA1269LA0118	LA1595LA1341LA1278
LA1983LA1365LA1718	LA0407LA1777LA0118	LA1777LA1718LA2133	LA2172LA2157LA2147	LA1375LA1246LA2133	LA0400LA1269LA0118	LA1595LA1341LA1278
LA1983LA1365LA1718	LA0407LA1777LA0118	LA2172LA2157LA1718	LA2172LA2157LA2147	LA1375LA1246LA2133	LA0400LA1269LA0118	LA1595LA1341LA1278
LA1983LA1365LA1718	LA0407LA1777LA0118	LA0417LA0442LA1777	LA2172LA2157LA2147	LA1375LA1246LA2133	LA1617LA1521LA0118	LA1595LA1341LA1278
LA1983LA1365LA1718	LA0407LA1777LA0118	LA1044LA0483LA0746	LA2172LA2157LA2147	LA1375LA1246LA2133	LA1617LA1521LA0118	LA1595LA1341LA1278
LA1983LA1365LA1718	LA0407LA1777LA0118	LA1245LA1269LA1272	LA2172LA2157LA2147	LA1375LA1246LA2133	LA1617LA1521LA0118	LA1595LA1341LA1278
LA1983LA1365LA1718	LA0407LA1777LA0118	LA1777LA1718LA2133	LA2172LA2157LA2147	LA1375LA1246LA2133	LA1617LA1521LA0118	LA1595LA1341LA1278
LA1983LA1365LA1718	LA0407LA1777LA0118	LA2172LA2157LA1718	LA2172LA2157LA2147	LA1375LA1246LA2133	LA1617LA1521LA0118	LA1595LA1341LA1278
LA1983LA1365LA1718	LA0417LA0442LA1777	LA1044LA0483LA0746	LA2172LA2157LA2147	LA1375LA1246LA2133	LA0400LA1269LA0118	LA1595LA1341LA1278
LA1983LA1365LA1718	LA0417LA0442LA1777	LA1044LA0483LA0746	LA2172LA2157LA2147	LA1375LA1246LA2133	LA1617LA1521LA0118	LA1595LA1341LA1278
LA1983LA1365LA1718	LA1245LA1269LA1272	LA0417LA0442LA1777	LA1044LA0483LA0746	LA1375LA1246LA2133	LA0400LA1269LA0118	LA1595LA1341LA1278
LA1983LA1365LA1718	LA1245LA1269LA1272	LA0417LA0442LA1777	LA1044LA0483LA0746	LA1375LA1246LA2133	LA1617LA1521LA0118	LA1595LA1341LA1278
LA1983LA1365LA1718	LA1245LA1269LA1272	LA0417LA0442LA1777	LA2172LA2157LA2147	LA1375LA1246LA2133	LA0400LA1269LA0118	LA1595LA1341LA1278
LA1983LA1365LA1718	LA1245LA1269LA1272	LA1044LA0483LA0746	LA2172LA2157LA2147	LA1375LA1246LA2133	LA0400LA1269LA0118	LA1595LA1341LA1278
LA1983LA1365LA1718	LA1245LA1269LA1272	LA0417LA0442LA1777	LA2172LA2157LA2147	LA1375LA1246LA2133	LA1617LA1521LA0118	LA1595LA1341LA1278
LA1983LA1365LA1718	LA1245LA1269LA1272	LA1044LA0483LA0746	LA2172LA2157LA2147	LA1375LA1246LA2133	LA1617LA1521LA0118	LA1595LA1341LA1278
LA1983LA1365LA1718	LA1777LA1718LA2133	LA1245LA1269LA1272	LA0417LA0442LA1777	LA1375LA1246LA2133	LA0400LA1269LA0118	LA1595LA1341LA1278
LA1983LA1365LA1718	LA1777LA1718LA2133	LA2172LA2157LA1718	LA0417LA0442LA1777	LA1375LA1246LA2133	LA0400LA1269LA0118	LA1595LA1341LA1278
LA1983LA1365LA1718	LA1777LA1718LA2133	LA1245LA1269LA1272	LA0417LA0442LA1777	LA1375LA1246LA2133	LA1617LA1521LA0118	LA1595LA1341LA1278
LA1983LA1365LA1718	LA1777LA1718LA2133	LA2172LA2157LA1718	LA0417LA0442LA1777	LA1375LA1246LA2133	LA1617LA1521LA0118	LA1595LA1341LA1278
LA1983LA1365LA1718	LA1777LA1718LA2133	LA0417LA0442LA1777	LA1044LA0483LA0746	LA1375LA1246LA2133	LA0400LA1269LA0118	LA1595LA1341LA1278
LA1983LA1365LA1718	LA1777LA1718LA2133	LA1245LA1269LA1272	LA1044LA0483LA0746	LA1375LA1246LA2133	LA0400LA1269LA0118	LA1595LA1341LA1278
LA1983LA1365LA1718	LA1777LA1718LA2133	LA2172LA2157LA1718	LA1044LA0483LA0746	LA1375LA1246LA2133	LA0400LA1269LA0118	LA1595LA1341LA1278
LA1983LA1365LA1718	LA1777LA1718LA2133	LA0417LA0442LA1777	LA1044LA0483LA0746	LA1375LA1246LA2133	LA1617LA1521LA0118	LA1595LA1341LA1278
LA1983LA1365LA1718	LA1777LA1718LA2133	LA1245LA1269LA1272	LA1044LA0483LA0746	LA1375LA1246LA2133	LA1617LA1521LA0118	LA1595LA1341LA1278
LA1983LA1365LA1718	LA1777LA1718LA2133	LA2172LA2157LA1718	LA1044LA0483LA0746	LA1375LA1246LA2133	LA1617LA1521LA0118	LA1595LA1341LA1278
LA1983LA1365LA1718	LA1777LA1718LA2133	LA2172LA2157LA1718	LA1245LA1269LA1272	LA1375LA1246LA2133	LA0400LA1269LA0118	LA1595LA1341LA1278
LA1983LA1365LA1718	LA1777LA1718LA2133	LA2172LA2157LA1718	LA1245LA1269LA1272	LA1375LA1246LA2133	LA1617LA1521LA0118	LA1595LA1341LA1278
LA1983LA1365LA1718	LA1777LA1718LA2133	LA0417LA0442LA1777	LA2172LA2157LA2147	LA1375LA1246LA2133	LA0400LA1269LA0118	LA1595LA1341LA1278
LA1983LA1365LA1718	LA1777LA1718LA2133	LA1044LA0483LA0746	LA2172LA2157LA2147	LA1375LA1246LA2133	LA0400LA1269LA0118	LA1595LA1341LA1278
LA1983LA1365LA1718	LA1777LA1718LA2133	LA1245LA1269LA1272	LA2172LA2157LA2147	LA1375LA1246LA2133	LA0400LA1269LA0118	LA1595LA1341LA1278
LA1983LA1365LA1718	LA1777LA1718LA2133	LA2172LA2157LA1718	LA2172LA2157LA2147	LA1375LA1246LA2133	LA0400LA1269LA0118	LA1595LA1341LA1278
LA1983LA1365LA1718	LA1777LA1718LA2133	LA0417LA0442LA1777	LA2172LA2157LA2147	LA1375LA1246LA2133	LA1617LA1521LA0118	LA1595LA1341LA1278
LA1983LA1365LA1718	LA1777LA1718LA2133	LA1044LA0483LA0746	LA2172LA2157LA2147	LA1375LA1246LA2133	LA1617LA1521LA0118	LA1595LA1341LA1278
LA1983LA1365LA1718	LA1777LA1718LA2133	LA1245LA1269LA1272	LA2172LA2157LA2147	LA1375LA1246LA2133	LA1617LA1521LA0118	LA1595LA1341LA1278
LA1983LA1365LA1718	LA1777LA1718LA2133	LA2172LA2157LA1718	LA2172LA2157LA2147	LA1375LA1246LA2133	LA1617LA1521LA0118	LA1595LA1341LA1278
LA1983LA1365LA1718	LA2172LA2157LA1718	LA1245LA1269LA1272	LA0417LA0442LA1777	LA1375LA1246LA2133	LA0400LA1269LA0118	LA1595LA1341LA1278
LA1983LA1365LA1718	LA2172LA2157LA1718	LA1245LA1269LA1272	LA0417LA0442LA1777	LA1375LA1246LA2133	LA1617LA1521LA0118	LA1595LA1341LA1278
LA1983LA1365LA1718	LA2172LA2157LA1718	LA0417LA0442LA1777	LA1044LA0483LA0746	LA1375LA1246LA2133	LA0400LA1269LA0118	LA1595LA1341LA1278
LA1983LA1365LA1718	LA2172LA2157LA1718	LA1245LA1269LA1272	LA1044LA0483LA0746	LA1375LA1246LA2133	LA0400LA1269LA0118	LA1595LA1341LA1278
LA1983LA1365LA1718	LA2172LA2157LA1718	LA0417LA0442LA1777	LA1044LA0483LA0746	LA1375LA1246LA2133	LA1617LA1521LA0118	LA1595LA1341LA1278
LA1983LA1365LA1718	LA2172LA2157LA1718	LA1245LA1269LA1272	LA1044LA0483LA0746	LA1375LA1246LA2133	LA1617LA1521LA0118	LA1595LA1341LA1278
LA1983LA1365LA1718	LA2172LA2157LA1718	LA0417LA0442LA1777	LA2172LA2157LA2147	LA1375LA1246LA2133	LA0400LA1269LA0118	LA1595LA1341LA1278
LA1983LA1365LA1718	LA2172LA2157LA1718	LA1044LA0483LA0746	LA2172LA2157LA2147	LA1375LA1246LA2133	LA0400LA1269LA0118	LA1595LA1341LA1278
LA1983LA1365LA1718	LA2172LA2157LA1718	LA1245LA1269LA1272	LA2172LA2157LA2147	LA1375LA1246LA2133	LA0400LA1269LA0118	LA1595LA1341LA1278
LA1983LA1365LA1718	LA2172LA2157LA1718	LA0417LA0442LA1777	LA2172LA2157LA2147	LA1375LA1246LA2133	LA1617LA1521LA0118	LA1595LA1341LA1278
LA1983LA1365LA1718	LA2172LA2157LA1718	LA1044LA0483LA0746	LA2172LA2157LA2147	LA1375LA1246LA2133	LA1617LA1521LA0118	LA1595LA1341LA1278
LA1983LA1365LA1718	LA2172LA2157LA1718	LA1245LA1269LA1272	LA2172LA2157LA2147	LA1375LA1246LA2133	LA1617LA1521LA0118	LA1595LA1341LA1278
LA1983LA1365LA1718	LA0407LA1777LA0118	LA1245LA1269LA1272	LA0417LA0442LA1777	LA1375LA1246LA2133	LA0400LA1269LA0118	LA1617LA1269LA1278
LA1983LA1365LA1718	LA0407LA1777LA0118	LA1777LA1718LA2133	LA0417LA0442LA1777	LA1375LA1246LA2133	LA0400LA1269LA0118	LA1617LA1269LA1278
LA1983LA1365LA1718	LA0407LA1777LA0118	LA2172LA2157LA1718	LA0417LA0442LA1777	LA1375LA1246LA2133	LA0400LA1269LA0118	LA1617LA1269LA1278
LA1983LA1365LA1718	LA0407LA1777LA0118	LA1245LA1269LA1272	LA0417LA0442LA1777	LA1375LA1246LA2133	LA1595LA1341LA1278	LA1617LA1269LA1278
LA1983LA1365LA1718	LA0407LA1777LA0118	LA1777LA1718LA2133	LA0417LA0442LA1777	LA1375LA1246LA2133	LA1595LA1341LA1278	LA1617LA1269LA1278
LA1983LA1365LA1718	LA0407LA1777LA0118	LA2172LA2157LA1718	LA0417LA0442LA1777	LA1375LA1246LA2133	LA1595LA1341LA1278	LA1617LA1269LA1278
LA1983LA1365LA1718	LA0407LA1777LA0118	LA1245LA1269LA1272	LA0417LA0442LA1777	LA1375LA1246LA2133	LA1617LA1521LA0118	LA1617LA1269LA1278
LA1983LA1365LA1718	LA0407LA1777LA0118	LA1777LA1718LA2133	LA0417LA0442LA1777	LA1375LA1246LA2133	LA1617LA1521LA0118	LA1617LA1269LA1278
LA1983LA1365LA1718	LA0407LA1777LA0118	LA2172LA2157LA1718	LA0417LA0442LA1777	LA1375LA1246LA2133	LA1617LA1521LA0118	LA1617LA1269LA1278
LA1983LA1365LA1718	LA0407LA1777LA0118	LA0417LA0442LA1777	LA1044LA0483LA0746	LA1375LA1246LA2133	LA0400LA1269LA0118	LA1617LA1269LA1278
LA1983LA1365LA1718	LA0407LA1777LA0118	LA1245LA1269LA1272	LA1044LA0483LA0746	LA1375LA1246LA2133	LA0400LA1269LA0118	LA1617LA1269LA1278
LA1983LA1365LA1718	LA0407LA1777LA0118	LA1777LA1718LA2133	LA1044LA0483LA0746	LA1375LA1246LA2133	LA0400LA1269LA0118	LA1617LA1269LA1278
LA1983LA1365LA1718	LA0407LA1777LA0118	LA2172LA2157LA1718	LA1044LA0483LA0746	LA1375LA1246LA2133	LA0400LA1269LA0118	LA1617LA1269LA1278
LA1983LA1365LA1718	LA0407LA1777LA0118	LA0417LA0442LA1777	LA1044LA0483LA0746	LA1375LA1246LA2133	LA1595LA1341LA1278	LA1617LA1269LA1278
LA1983LA1365LA1718	LA0407LA1777LA0118	LA1245LA1269LA1272	LA1044LA0483LA0746	LA1375LA1246LA2133	LA1595LA1341LA1278	LA1617LA1269LA1278
LA1983LA1365LA1718	LA0407LA1777LA0118	LA1777LA1718LA2133	LA1044LA0483LA0746	LA1375LA1246LA2133	LA1595LA1341LA1278	LA1617LA1269LA1278
LA1983LA1365LA1718	LA0407LA1777LA0118	LA2172LA2157LA1718	LA1044LA0483LA0746	LA1375LA1246LA2133	LA1595LA1341LA1278	LA1617LA1269LA1278
LA1983LA1365LA1718	LA0407LA1777LA0118	LA0417LA0442LA1777	LA1044LA0483LA0746	LA1375LA1246LA2133	LA1617LA1521LA0118	LA1617LA1269LA1278
LA1983LA1365LA1718	LA0407LA1777LA0118	LA1245LA1269LA1272	LA1044LA0483LA0746	LA1375LA1246LA2133	LA1617LA1521LA0118	LA1617LA1269LA1278
LA1983LA1365LA1718	LA0407LA1777LA0118	LA1777LA1718LA2133	LA1044LA0483LA0746	LA1375LA1246LA2133	LA1617LA1521LA0118	LA1617LA1269LA1278
LA1983LA1365LA1718	LA0407LA1777LA0118	LA2172LA2157LA1718	LA1044LA0483LA0746	LA1375LA1246LA2133	LA1617LA1521LA0118	LA1617LA1269LA1278
LA1983LA1365LA1718	LA0407LA1777LA0118	LA1777LA1718LA2133	LA1245LA1269LA1272	LA1375LA1246LA2133	LA0400LA1269LA0118	LA1617LA1269LA1278
LA1983LA1365LA1718	LA0407LA1777LA0118	LA2172LA2157LA1718	LA1245LA1269LA1272	LA1375LA1246LA2133	LA0400LA1269LA0118	LA1617LA1269LA1278
LA1983LA1365LA1718	LA0407LA1777LA0118	LA1777LA1718LA2133	LA1245LA1269LA1272	LA1375LA1246LA2133	LA1595LA1341LA1278	LA1617LA1269LA1278
LA1983LA1365LA1718	LA0407LA1777LA0118	LA2172LA2157LA1718	LA1245LA1269LA1272	LA1375LA1246LA2133	LA1595LA1341LA1278	LA1617LA1269LA1278
LA1983LA1365LA1718	LA0407LA1777LA0118	LA1777LA1718LA2133	LA1245LA1269LA1272	LA1375LA1246LA2133	LA1617LA1521LA0118	LA1617LA1269LA1278
LA1983LA1365LA1718	LA0407LA1777LA0118	LA2172LA2157LA1718	LA1245LA1269LA1272	LA1375LA1246LA2133	LA1617LA1521LA0118	LA1617LA1269LA1278
LA1983LA1365LA1718	LA0407LA1777LA0118	LA1777LA1718LA2133	LA2172LA2157LA1718	LA1375LA1246LA2133	LA0400LA1269LA0118	LA1617LA1269LA1278
LA1983LA1365LA1718	LA0407LA1777LA0118	LA1777LA1718LA2133	LA2172LA2157LA1718	LA1375LA1246LA2133	LA1595LA1341LA1278	LA1617LA1269LA1278
LA1983LA1365LA1718	LA0407LA1777LA0118	LA1777LA1718LA2133	LA2172LA2157LA1718	LA1375LA1246LA2133	LA1617LA1521LA0118	LA1617LA1269LA1278
LA1983LA1365LA1718	LA0407LA1777LA0118	LA0417LA0442LA1777	LA2172LA2157LA2147	LA1375LA1246LA2133	LA0400LA1269LA0118	LA1617LA1269LA1278
LA1983LA1365LA1718	LA0407LA1777LA0118	LA1044LA0483LA0746	LA2172LA2157LA2147	LA1375LA1246LA2133	LA0400LA1269LA0118	LA1617LA1269LA1278
LA1983LA1365LA1718	LA0407LA1777LA0118	LA1245LA1269LA1272	LA2172LA2157LA2147	LA1375LA1246LA2133	LA0400LA1269LA0118	LA1617LA1269LA1278
LA1983LA1365LA1718	LA0407LA1777LA0118	LA1777LA1718LA2133	LA2172LA2157LA2147	LA1375LA1246LA2133	LA0400LA1269LA0118	LA1617LA1269LA1278
LA1983LA1365LA1718	LA0407LA1777LA0118	LA2172LA2157LA1718	LA2172LA2157LA2147	LA1375LA1246LA2133	LA0400LA1269LA0118	LA1617LA1269LA1278
LA1983LA1365LA1718	LA0407LA1777LA0118	LA0417LA0442LA1777	LA2172LA2157LA2147	LA1375LA1246LA2133	LA1595LA1341LA1278	LA1617LA1269LA1278
LA1983LA1365LA1718	LA0407LA1777LA0118	LA1044LA0483LA0746	LA2172LA2157LA2147	LA1375LA1246LA2133	LA1595LA1341LA1278	LA1617LA1269LA1278
LA1983LA1365LA1718	LA0407LA1777LA0118	LA1245LA1269LA1272	LA2172LA2157LA2147	LA1375LA1246LA2133	LA1595LA1341LA1278	LA1617LA1269LA1278
LA1983LA1365LA1718	LA0407LA1777LA0118	LA1777LA1718LA2133	LA2172LA2157LA2147	LA1375LA1246LA2133	LA1595LA1341LA1278	LA1617LA1269LA1278
LA1983LA1365LA1718	LA0407LA1777LA0118	LA2172LA2157LA1718	LA2172LA2157LA2147	LA1375LA1246LA2133	LA1595LA1341LA1278	LA1617LA1269LA1278
LA1983LA1365LA1718	LA0407LA1777LA0118	LA0417LA0442LA1777	LA2172LA2157LA2147	LA1375LA1246LA2133	LA1617LA1521LA0118	LA1617LA1269LA1278
LA1983LA1365LA1718	LA0407LA1777LA0118	LA1044LA0483LA0746	LA2172LA2157LA2147	LA1375LA1246LA2133	LA1617LA1521LA0118	LA1617LA1269LA1278
LA1983LA1365LA1718	LA0407LA1777LA0118	LA1245LA1269LA1272	LA2172LA2157LA2147	LA1375LA1246LA2133	LA1617LA1521LA0118	LA1617LA1269LA1278
LA1983LA1365LA1718	LA0407LA1777LA0118	LA1777LA1718LA2133	LA2172LA2157LA2147	LA1375LA1246LA2133	LA1617LA1521LA0118	LA1617LA1269LA1278
LA1983LA1365LA1718	LA0407LA1777LA0118	LA2172LA2157LA1718	LA2172LA2157LA2147	LA1375LA1246LA2133	LA1617LA1521LA0118	LA1617LA1269LA1278
LA1983LA1365LA1718	LA0417LA0442LA1777	LA1044LA0483LA0746	LA2172LA2157LA2147	LA1375LA1246LA2133	LA0400LA1269LA0118	LA1617LA1269LA1278
LA1983LA1365LA1718	LA0417LA0442LA1777	LA1044LA0483LA0746	LA2172LA2157LA2147	LA1375LA1246LA2133	LA1595LA1341LA1278	LA1617LA1269LA1278
LA1983LA1365LA1718	LA0417LA0442LA1777	LA1044LA0483LA0746	LA2172LA2157LA2147	LA1375LA1246LA2133	LA1617LA1521LA0118	LA1617LA1269LA1278
LA1983LA1365LA1718	LA1245LA1269LA1272	LA0417LA0442LA1777	LA1044LA0483LA0746	LA1375LA1246LA2133	LA0400LA1269LA0118	LA1617LA1269LA1278
LA1983LA1365LA1718	LA1245LA1269LA1272	LA0417LA0442LA1777	LA1044LA0483LA0746	LA1375LA1246LA2133	LA1595LA1341LA1278	LA1617LA1269LA1278
LA1983LA1365LA1718	LA1245LA1269LA1272	LA0417LA0442LA1777	LA1044LA0483LA0746	LA1375LA1246LA2133	LA1617LA1521LA0118	LA1617LA1269LA1278
LA1983LA1365LA1718	LA1245LA1269LA1272	LA0417LA0442LA1777	LA2172LA2157LA2147	LA1375LA1246LA2133	LA0400LA1269LA0118	LA1617LA1269LA1278
LA1983LA1365LA1718	LA1245LA1269LA1272	LA1044LA0483LA0746	LA2172LA2157LA2147	LA1375LA1246LA2133	LA0400LA1269LA0118	LA1617LA1269LA1278
LA1983LA1365LA1718	LA1245LA1269LA1272	LA0417LA0442LA1777	LA2172LA2157LA2147	LA1375LA1246LA2133	LA1595LA1341LA1278	LA1617LA1269LA1278
LA1983LA1365LA1718	LA1245LA1269LA1272	LA1044LA0483LA0746	LA2172LA2157LA2147	LA1375LA1246LA2133	LA1595LA1341LA1278	LA1617LA1269LA1278
LA1983LA1365LA1718	LA1245LA1269LA1272	LA0417LA0442LA1777	LA2172LA2157LA2147	LA1375LA1246LA2133	LA1617LA1521LA0118	LA1617LA1269LA1278
LA1983LA1365LA1718	LA1245LA1269LA1272	LA1044LA0483LA0746	LA2172LA2157LA2147	LA1375LA1246LA2133	LA1617LA1521LA0118	LA1617LA1269LA1278
LA1983LA1365LA1718	LA1777LA1718LA2133	LA1245LA1269LA1272	LA0417LA0442LA1777	LA1375LA1246LA2133	LA0400LA1269LA0118	LA1617LA1269LA1278
LA1983LA1365LA1718	LA1777LA1718LA2133	LA2172LA2157LA1718	LA0417LA0442LA1777	LA1375LA1246LA2133	LA0400LA1269LA0118	LA1617LA1269LA1278
LA1983LA1365LA1718	LA1777LA1718LA2133	LA1245LA1269LA1272	LA0417LA0442LA1777	LA1375LA1246LA2133	LA1595LA1341LA1278	LA1617LA1269LA1278
LA1983LA1365LA1718	LA1777LA1718LA2133	LA2172LA2157LA1718	LA0417LA0442LA1777	LA1375LA1246LA2133	LA1595LA1341LA1278	LA1617LA1269LA1278
LA1983LA1365LA1718	LA1777LA1718LA2133	LA1245LA1269LA1272	LA0417LA0442LA1777	LA1375LA1246LA2133	LA1617LA1521LA0118	LA1617LA1269LA1278
LA1983LA1365LA1718	LA1777LA1718LA2133	LA2172LA2157LA1718	LA0417LA0442LA1777	LA1375LA1246LA2133	LA1617LA1521LA0118	LA1617LA1269LA1278
LA1983LA1365LA1718	LA1777LA1718LA2133	LA0417LA0442LA1777	LA1044LA0483LA0746	LA1375LA1246LA2133	LA0400LA1269LA0118	LA1617LA1269LA1278
LA1983LA1365LA1718	LA1777LA1718LA2133	LA1245LA1269LA1272	LA1044LA0483LA0746	LA1375LA1246LA2133	LA0400LA1269LA0118	LA1617LA1269LA1278
LA1983LA1365LA1718	LA1777LA1718LA2133	LA2172LA2157LA1718	LA1044LA0483LA0746	LA1375LA1246LA2133	LA0400LA1269LA0118	LA1617LA1269LA1278
LA1983LA1365LA1718	LA1777LA1718LA2133	LA0417LA0442LA1777	LA1044LA0483LA0746	LA1375LA1246LA2133	LA1595LA1341LA1278	LA1617LA1269LA1278
LA1983LA1365LA1718	LA1777LA1718LA2133	LA1245LA1269LA1272	LA1044LA0483LA0746	LA1375LA1246LA2133	LA1595LA1341LA1278	LA1617LA1269LA1278
LA1983LA1365LA1718	LA1777LA1718LA2133	LA2172LA2157LA1718	LA1044LA0483LA0746	LA1375LA1246LA2133	LA1595LA1341LA1278	LA1617LA1269LA1278
LA1983LA1365LA1718	LA1777LA1718LA2133	LA0417LA0442LA1777	LA1044LA0483LA0746	LA1375LA1246LA2133	LA1617LA1521LA0118	LA1617LA1269LA1278
LA1983LA1365LA1718	LA1777LA1718LA2133	LA1245LA1269LA1272	LA1044LA0483LA0746	LA1375LA1246LA2133	LA1617LA1521LA0118	LA1617LA1269LA1278
LA1983LA1365LA1718	LA1777LA1718LA2133	LA2172LA2157LA1718	LA1044LA0483LA0746	LA1375LA1246LA2133	LA1617LA1521LA0118	LA1617LA1269LA1278
LA1983LA1365LA1718	LA1777LA1718LA2133	LA2172LA2157LA1718	LA1245LA1269LA1272	LA1375LA1246LA2133	LA0400LA1269LA0118	LA1617LA1269LA1278
LA1983LA1365LA1718	LA1777LA1718LA2133	LA2172LA2157LA1718	LA1245LA1269LA1272	LA1375LA1246LA2133	LA1595LA1341LA1278	LA1617LA1269LA1278
LA1983LA1365LA1718	LA1777LA1718LA2133	LA2172LA2157LA1718	LA1245LA1269LA1272	LA1375LA1246LA2133	LA1617LA1521LA0118	LA1617LA1269LA1278
LA1983LA1365LA1718	LA1777LA1718LA2133	LA0417LA0442LA1777	LA2172LA2157LA2147	LA1375LA1246LA2133	LA0400LA1269LA0118	LA1617LA1269LA1278
LA1983LA1365LA1718	LA1777LA1718LA2133	LA1044LA0483LA0746	LA2172LA2157LA2147	LA1375LA1246LA2133	LA0400LA1269LA0118	LA1617LA1269LA1278
LA1983LA1365LA1718	LA1777LA1718LA2133	LA1245LA1269LA1272	LA2172LA2157LA2147	LA1375LA1246LA2133	LA0400LA1269LA0118	LA1617LA1269LA1278
LA1983LA1365LA1718	LA1777LA1718LA2133	LA2172LA2157LA1718	LA2172LA2157LA2147	LA1375LA1246LA2133	LA0400LA1269LA0118	LA1617LA1269LA1278
LA1983LA1365LA1718	LA1777LA1718LA2133	LA0417LA0442LA1777	LA2172LA2157LA2147	LA1375LA1246LA2133	LA1595LA1341LA1278	LA1617LA1269LA1278
LA1983LA1365LA1718	LA1777LA1718LA2133	LA1044LA0483LA0746	LA2172LA2157LA2147	LA1375LA1246LA2133	LA1595LA1341LA1278	LA1617LA1269LA1278
LA1983LA1365LA1718	LA1777LA1718LA2133	LA1245LA1269LA1272	LA2172LA2157LA2147	LA1375LA1246LA2133	LA1595LA1341LA1278	LA1617LA1269LA1278
LA1983LA1365LA1718	LA1777LA1718LA2133	LA2172LA2157LA1718	LA2172LA2157LA2147	LA1375LA1246LA2133	LA1595LA1341LA1278	LA1617LA1269LA1278
LA1983LA1365LA1718	LA1777LA1718LA2133	LA0417LA0442LA1777	LA2172LA2157LA2147	LA1375LA1246LA2133	LA1617LA1521LA0118	LA1617LA1269LA1278
LA1983LA1365LA1718	LA1777LA1718LA2133	LA1044LA0483LA0746	LA2172LA2157LA2147	LA1375LA1246LA2133	LA1617LA1521LA0118	LA1617LA1269LA1278
LA1983LA1365LA1718	LA1777LA1718LA2133	LA1245LA1269LA1272	LA2172LA2157LA2147	LA1375LA1246LA2133	LA1617LA1521LA0118	LA1617LA1269LA1278
LA1983LA1365LA1718	LA1777LA1718LA2133	LA2172LA2157LA1718	LA2172LA2157LA2147	LA1375LA1246LA2133	LA1617LA1521LA0118	LA1617LA1269LA1278
LA1983LA1365LA1718	LA2172LA2157LA1718	LA1245LA1269LA1272	LA0417LA0442LA1777	LA1375LA1246LA2133	LA0400LA1269LA0118	LA1617LA1269LA1278
LA1983LA1365LA1718	LA2172LA2157LA1718	LA1245LA1269LA1272	LA0417LA0442LA1777	LA1375LA1246LA2133	LA1595LA1341LA1278	LA1617LA1269LA1278
LA1983LA1365LA1718	LA2172LA2157LA1718	LA1245LA1269LA1272	LA0417LA0442LA1777	LA1375LA1246LA2133	LA1617LA1521LA0118	LA1617LA1269LA1278
LA1983LA1365LA1718	LA2172LA2157LA1718	LA0417LA0442LA1777	LA1044LA0483LA0746	LA1375LA1246LA2133	LA0400LA1269LA0118	LA1617LA1269LA1278
LA1983LA1365LA1718	LA2172LA2157LA1718	LA1245LA1269LA1272	LA1044LA0483LA0746	LA1375LA1246LA2133	LA0400LA1269LA0118	LA1617LA1269LA1278
LA1983LA1365LA1718	LA2172LA2157LA1718	LA0417LA0442LA1777	LA1044LA0483LA0746	LA1375LA1246LA2133	LA1595LA1341LA1278	LA1617LA1269LA1278
LA1983LA1365LA1718	LA2172LA2157LA1718	LA1245LA1269LA1272	LA1044LA0483LA0746	LA1375LA1246LA2133	LA1595LA1341LA1278	LA1617LA1269LA1278
LA1983LA1365LA1718	LA2172LA2157LA1718	LA0417LA0442LA1777	LA1044LA0483LA0746	LA1375LA1246LA2133	LA1617LA1521LA0118	LA1617LA1269LA1278
LA1983LA1365LA1718	LA2172LA2157LA1718	LA1245LA1269LA1272	LA1044LA0483LA0746	LA1375LA1246LA2133	LA1617LA1521LA0118	LA1617LA1269LA1278
LA1983LA1365LA1718	LA2172LA2157LA1718	LA0417LA0442LA1777	LA2172LA2157LA2147	LA1375LA1246LA2133	LA0400LA1269LA0118	LA1617LA1269LA1278
LA1983LA1365LA1718	LA2172LA2157LA1718	LA1044LA0483LA0746	LA2172LA2157LA2147	LA1375LA1246LA2133	LA0400LA1269LA0118	LA1617LA1269LA1278
LA1983LA1365LA1718	LA2172LA2157LA1718	LA1245LA1269LA1272	LA2172LA2157LA2147	LA1375LA1246LA2133	LA0400LA1269LA0118	LA1617LA1269LA1278
LA1983LA1365LA1718	LA2172LA2157LA1718	LA0417LA0442LA1777	LA2172LA2157LA2147	LA1375LA1246LA2133	LA1595LA1341LA1278	LA1617LA1269LA1278
LA1983LA1365LA1718	LA2172LA2157LA1718	LA1044LA0483LA0746	LA2172LA2157LA2147	LA1375LA1246LA2133	LA1595LA1341LA1278	LA1617LA1269LA1278
LA1983LA1365LA1718	LA2172LA2157LA1718	LA1245LA1269LA1272	LA2172LA2157LA2147	LA1375LA1246LA2133	LA1595LA1341LA1278	LA1617LA1269LA1278
LA1983LA1365LA1718	LA2172LA2157LA1718	LA0417LA0442LA1777	LA2172LA2157LA2147	LA1375LA1246LA2133	LA1617LA1521LA0118	LA1617LA1269LA1278
LA1983LA1365LA1718	LA2172LA2157LA1718	LA1044LA0483LA0746	LA2172LA2157LA2147	LA1375LA1246LA2133	LA1617LA1521LA0118	LA1617LA1269LA1278
LA1983LA1365LA1718	LA2172LA2157LA1718	LA1245LA1269LA1272	LA2172LA2157LA2147	LA1375LA1246LA2133	LA1617LA1521LA0118	LA1617LA1269LA1278
LA1983LA1365LA1718	LA0407LA1777LA0118	LA1245LA1269LA1272	LA0417LA0442LA1777	LA1375LA1246LA2133	LA0400LA1269LA0118	LA1617LA1521LA0118
LA1983LA1365LA1718	LA0407LA1777LA0118	LA1777LA1718LA2133	LA0417LA0442LA1777	LA1375LA1246LA2133	LA0400LA1269LA0118	LA1617LA1521LA0118
LA1983LA1365LA1718	LA0407LA1777LA0118	LA2172LA2157LA1718	LA0417LA0442LA1777	LA1375LA1246LA2133	LA0400LA1269LA0118	LA1617LA1521LA0118
LA1983LA1365LA1718	LA0407LA1777LA0118	LA0417LA0442LA1777	LA1044LA0483LA0746	LA1375LA1246LA2133	LA0400LA1269LA0118	LA1617LA1521LA0118
LA1983LA1365LA1718	LA0407LA1777LA0118	LA1245LA1269LA1272	LA1044LA0483LA0746	LA1375LA1246LA2133	LA0400LA1269LA0118	LA1617LA1521LA0118
LA1983LA1365LA1718	LA0407LA1777LA0118	LA1777LA1718LA2133	LA1044LA0483LA0746	LA1375LA1246LA2133	LA0400LA1269LA0118	LA1617LA1521LA0118
LA1983LA1365LA1718	LA0407LA1777LA0118	LA2172LA2157LA1718	LA1044LA0483LA0746	LA1375LA1246LA2133	LA0400LA1269LA0118	LA1617LA1521LA0118
LA1983LA1365LA1718	LA0407LA1777LA0118	LA1777LA1718LA2133	LA1245LA1269LA1272	LA1375LA1246LA2133	LA0400LA1269LA0118	LA1617LA1521LA0118
LA1983LA1365LA1718	LA0407LA1777LA0118	LA2172LA2157LA1718	LA1245LA1269LA1272	LA1375LA1246LA2133	LA0400LA1269LA0118	LA1617LA1521LA0118
LA1983LA1365LA1718	LA0407LA1777LA0118	LA1777LA1718LA2133	LA2172LA2157LA1718	LA1375LA1246LA2133	LA0400LA1269LA0118	LA1617LA1521LA0118
LA1983LA1365LA1718	LA0407LA1777LA0118	LA0417LA0442LA1777	LA2172LA2157LA2147	LA1375LA1246LA2133	LA0400LA1269LA0118	LA1617LA1521LA0118
LA1983LA1365LA1718	LA0407LA1777LA0118	LA1044LA0483LA0746	LA2172LA2157LA2147	LA1375LA1246LA2133	LA0400LA1269LA0118	LA1617LA1521LA0118
LA1983LA1365LA1718	LA0407LA1777LA0118	LA1245LA1269LA1272	LA2172LA2157LA2147	LA1375LA1246LA2133	LA0400LA1269LA0118	LA1617LA1521LA0118
LA1983LA1365LA1718	LA0407LA1777LA0118	LA1777LA1718LA2133	LA2172LA2157LA2147	LA1375LA1246LA2133	LA0400LA1269LA0118	LA1617LA1521LA0118
LA1983LA1365LA1718	LA0407LA1777LA0118	LA2172LA2157LA1718	LA2172LA2157LA2147	LA1375LA1246LA2133	LA0400LA1269LA0118	LA1617LA1521LA0118
LA1983LA1365LA1718	LA0417LA0442LA1777	LA1044LA0483LA0746	LA2172LA2157LA2147	LA1375LA1246LA2133	LA0400LA1269LA0118	LA1617LA1521LA0118
LA1983LA1365LA1718	LA1245LA1269LA1272	LA0417LA0442LA1777	LA1044LA0483LA0746	LA1375LA1246LA2133	LA0400LA1269LA0118	LA1617LA1521LA0118
LA1983LA1365LA1718	LA1245LA1269LA1272	LA0417LA0442LA1777	LA2172LA2157LA2147	LA1375LA1246LA2133	LA0400LA1269LA0118	LA1617LA1521LA0118
LA1983LA1365LA1718	LA1245LA1269LA1272	LA1044LA0483LA0746	LA2172LA2157LA2147	LA1375LA1246LA2133	LA0400LA1269LA0118	LA1617LA1521LA0118
LA1983LA1365LA1718	LA1777LA1718LA2133	LA1245LA1269LA1272	LA0417LA0442LA1777	LA1375LA1246LA2133	LA0400LA1269LA0118	LA1617LA1521LA0118
LA1983LA1365LA1718	LA1777LA1718LA2133	LA2172LA2157LA1718	LA0417LA0442LA1777	LA1375LA1246LA2133	LA0400LA1269LA0118	LA1617LA1521LA0118
LA1983LA1365LA1718	LA1777LA1718LA2133	LA0417LA0442LA1777	LA1044LA0483LA0746	LA1375LA1246LA2133	LA0400LA1269LA0118	LA1617LA1521LA0118
LA1983LA1365LA1718	LA1777LA1718LA2133	LA1245LA1269LA1272	LA1044LA0483LA0746	LA1375LA1246LA2133	LA0400LA1269LA0118	LA1617LA1521LA0118
LA1983LA1365LA1718	LA1777LA1718LA2133	LA2172LA2157LA1718	LA1044LA0483LA0746	LA1375LA1246LA2133	LA0400LA1269LA0118	LA1617LA1521LA0118
LA1983LA1365LA1718	LA1777LA1718LA2133	LA2172LA2157LA1718	LA1245LA1269LA1272	LA1375LA1246LA2133	LA0400LA1269LA0118	LA1617LA1521LA0118
LA1983LA1365LA1718	LA1777LA1718LA2133	LA0417LA0442LA1777	LA2172LA2157LA2147	LA1375LA1246LA2133	LA0400LA1269LA0118	LA1617LA1521LA0118
LA1983LA1365LA1718	LA1777LA1718LA2133	LA1044LA0483LA0746	LA2172LA2157LA2147	LA1375LA1246LA2133	LA0400LA1269LA0118	LA1617LA1521LA0118
LA1983LA1365LA1718	LA1777LA1718LA2133	LA1245LA1269LA1272	LA2172LA2157LA2147	LA1375LA1246LA2133	LA0400LA1269LA0118	LA1617LA1521LA0118
LA1983LA1365LA1718	LA1777LA1718LA2133	LA2172LA2157LA1718	LA2172LA2157LA2147	LA1375LA1246LA2133	LA0400LA1269LA0118	LA1617LA1521LA0118
LA1983LA1365LA1718	LA2172LA2157LA1718	LA1245LA1269LA1272	LA0417LA0442LA1777	LA1375LA1246LA2133	LA0400LA1269LA0118	LA1617LA1521LA0118
LA1983LA1365LA1718	LA2172LA2157LA1718	LA0417LA0442LA1777	LA1044LA0483LA0746	LA1375LA1246LA2133	LA0400LA1269LA0118	LA1617LA1521LA0118
LA1983LA1365LA1718	LA2172LA2157LA1718	LA1245LA1269LA1272	LA1044LA0483LA0746	LA1375LA1246LA2133	LA0400LA1269LA0118	LA1617LA1521LA0118
LA1983LA1365LA1718	LA2172LA2157LA1718	LA0417LA0442LA1777	LA2172LA2157LA2147	LA1375LA1246LA2133	LA0400LA1269LA0118	LA1617LA1521LA0118
LA1983LA1365LA1718	LA2172LA2157LA1718	LA1044LA0483LA0746	LA2172LA2157LA2147	LA1375LA1246LA2133	LA0400LA1269LA0118	LA1617LA1521LA0118
LA1983LA1365LA1718	LA2172LA2157LA1718	LA1245LA1269LA1272	LA2172LA2157LA2147	LA1375LA1246LA2133	LA0400LA1269LA0118	LA1617LA1521LA0118
LA1983LA1365LA1718	LA0407LA1777LA0118	LA0417LA0442LA1777	LA0400LA1269LA0118	LA1617LA1521LA0118	LA1595LA1341LA1278	LA1617LA1269LA1278
LA1983LA1365LA1718	LA0407LA1777LA0118	LA1044LA0483LA0746	LA0400LA1269LA0118	LA1617LA1521LA0118	LA1595LA1341LA1278	LA1617LA1269LA1278
LA1983LA1365LA1718	LA0407LA1777LA0118	LA1245LA1269LA1272	LA0400LA1269LA0118	LA1617LA1521LA0118	LA1595LA1341LA1278	LA1617LA1269LA1278
LA1983LA1365LA1718	LA0407LA1777LA0118	LA1375LA1246LA2133	LA0400LA1269LA0118	LA1617LA1521LA0118	LA1595LA1341LA1278	LA1617LA1269LA1278
LA1983LA1365LA1718	LA0407LA1777LA0118	LA1777LA1718LA2133	LA0400LA1269LA0118	LA1617LA1521LA0118	LA1595LA1341LA1278	LA1617LA1269LA1278
LA1983LA1365LA1718	LA0407LA1777LA0118	LA2172LA2157LA1718	LA0400LA1269LA0118	LA1617LA1521LA0118	LA1595LA1341LA1278	LA1617LA1269LA1278
LA1983LA1365LA1718	LA0407LA1777LA0118	LA2172LA2157LA2147	LA0400LA1269LA0118	LA1617LA1521LA0118	LA1595LA1341LA1278	LA1617LA1269LA1278
LA1983LA1365LA1718	LA0407LA1777LA0118	LA1245LA1269LA1272	LA0417LA0442LA1777	LA1617LA1521LA0118	LA1595LA1341LA1278	LA1617LA1269LA1278
LA1983LA1365LA1718	LA0407LA1777LA0118	LA1777LA1718LA2133	LA0417LA0442LA1777	LA1617LA1521LA0118	LA1595LA1341LA1278	LA1617LA1269LA1278
LA1983LA1365LA1718	LA0407LA1777LA0118	LA2172LA2157LA1718	LA0417LA0442LA1777	LA1617LA1521LA0118	LA1595LA1341LA1278	LA1617LA1269LA1278
LA1983LA1365LA1718	LA0407LA1777LA0118	LA0417LA0442LA1777	LA1044LA0483LA0746	LA1617LA1521LA0118	LA1595LA1341LA1278	LA1617LA1269LA1278
LA1983LA1365LA1718	LA0407LA1777LA0118	LA1245LA1269LA1272	LA1044LA0483LA0746	LA1617LA1521LA0118	LA1595LA1341LA1278	LA1617LA1269LA1278
LA1983LA1365LA1718	LA0407LA1777LA0118	LA1777LA1718LA2133	LA1044LA0483LA0746	LA1617LA1521LA0118	LA1595LA1341LA1278	LA1617LA1269LA1278
LA1983LA1365LA1718	LA0407LA1777LA0118	LA2172LA2157LA1718	LA1044LA0483LA0746	LA1617LA1521LA0118	LA1595LA1341LA1278	LA1617LA1269LA1278
LA1983LA1365LA1718	LA0407LA1777LA0118	LA1777LA1718LA2133	LA1245LA1269LA1272	LA1617LA1521LA0118	LA1595LA1341LA1278	LA1617LA1269LA1278
LA1983LA1365LA1718	LA0407LA1777LA0118	LA2172LA2157LA1718	LA1245LA1269LA1272	LA1617LA1521LA0118	LA1595LA1341LA1278	LA1617LA1269LA1278
LA1983LA1365LA1718	LA0407LA1777LA0118	LA0417LA0442LA1777	LA1375LA1246LA2133	LA1617LA1521LA0118	LA1595LA1341LA1278	LA1617LA1269LA1278
LA1983LA1365LA1718	LA0407LA1777LA0118	LA1044LA0483LA0746	LA1375LA1246LA2133	LA1617LA1521LA0118	LA1595LA1341LA1278	LA1617LA1269LA1278
LA1983LA1365LA1718	LA0407LA1777LA0118	LA1245LA1269LA1272	LA1375LA1246LA2133	LA1617LA1521LA0118	LA1595LA1341LA1278	LA1617LA1269LA1278
LA1983LA1365LA1718	LA0407LA1777LA0118	LA1777LA1718LA2133	LA1375LA1246LA2133	LA1617LA1521LA0118	LA1595LA1341LA1278	LA1617LA1269LA1278
LA1983LA1365LA1718	LA0407LA1777LA0118	LA2172LA2157LA1718	LA1375LA1246LA2133	LA1617LA1521LA0118	LA1595LA1341LA1278	LA1617LA1269LA1278
LA1983LA1365LA1718	LA0407LA1777LA0118	LA2172LA2157LA2147	LA1375LA1246LA2133	LA1617LA1521LA0118	LA1595LA1341LA1278	LA1617LA1269LA1278
LA1983LA1365LA1718	LA0407LA1777LA0118	LA1777LA1718LA2133	LA2172LA2157LA1718	LA1617LA1521LA0118	LA1595LA1341LA1278	LA1617LA1269LA1278
LA1983LA1365LA1718	LA0407LA1777LA0118	LA0417LA0442LA1777	LA2172LA2157LA2147	LA1617LA1521LA0118	LA1595LA1341LA1278	LA1617LA1269LA1278
LA1983LA1365LA1718	LA0407LA1777LA0118	LA1044LA0483LA0746	LA2172LA2157LA2147	LA1617LA1521LA0118	LA1595LA1341LA1278	LA1617LA1269LA1278
LA1983LA1365LA1718	LA0407LA1777LA0118	LA1245LA1269LA1272	LA2172LA2157LA2147	LA1617LA1521LA0118	LA1595LA1341LA1278	LA1617LA1269LA1278
LA1983LA1365LA1718	LA0407LA1777LA0118	LA1777LA1718LA2133	LA2172LA2157LA2147	LA1617LA1521LA0118	LA1595LA1341LA1278	LA1617LA1269LA1278
LA1983LA1365LA1718	LA0407LA1777LA0118	LA2172LA2157LA1718	LA2172LA2157LA2147	LA1617LA1521LA0118	LA1595LA1341LA1278	LA1617LA1269LA1278
LA1983LA1365LA1718	LA0417LA0442LA1777	LA1044LA0483LA0746	LA0400LA1269LA0118	LA1617LA1521LA0118	LA1595LA1341LA1278	LA1617LA1269LA1278
LA1983LA1365LA1718	LA0417LA0442LA1777	LA1375LA1246LA2133	LA0400LA1269LA0118	LA1617LA1521LA0118	LA1595LA1341LA1278	LA1617LA1269LA1278
LA1983LA1365LA1718	LA0417LA0442LA1777	LA2172LA2157LA2147	LA0400LA1269LA0118	LA1617LA1521LA0118	LA1595LA1341LA1278	LA1617LA1269LA1278
LA1983LA1365LA1718	LA0417LA0442LA1777	LA1044LA0483LA0746	LA1375LA1246LA2133	LA1617LA1521LA0118	LA1595LA1341LA1278	LA1617LA1269LA1278
LA1983LA1365LA1718	LA0417LA0442LA1777	LA2172LA2157LA2147	LA1375LA1246LA2133	LA1617LA1521LA0118	LA1595LA1341LA1278	LA1617LA1269LA1278
LA1983LA1365LA1718	LA0417LA0442LA1777	LA1044LA0483LA0746	LA2172LA2157LA2147	LA1617LA1521LA0118	LA1595LA1341LA1278	LA1617LA1269LA1278
LA1983LA1365LA1718	LA1044LA0483LA0746	LA1375LA1246LA2133	LA0400LA1269LA0118	LA1617LA1521LA0118	LA1595LA1341LA1278	LA1617LA1269LA1278
LA1983LA1365LA1718	LA1044LA0483LA0746	LA2172LA2157LA2147	LA0400LA1269LA0118	LA1617LA1521LA0118	LA1595LA1341LA1278	LA1617LA1269LA1278
LA1983LA1365LA1718	LA1044LA0483LA0746	LA2172LA2157LA2147	LA1375LA1246LA2133	LA1617LA1521LA0118	LA1595LA1341LA1278	LA1617LA1269LA1278
LA1983LA1365LA1718	LA1245LA1269LA1272	LA0417LA0442LA1777	LA0400LA1269LA0118	LA1617LA1521LA0118	LA1595LA1341LA1278	LA1617LA1269LA1278
LA1983LA1365LA1718	LA1245LA1269LA1272	LA1044LA0483LA0746	LA0400LA1269LA0118	LA1617LA1521LA0118	LA1595LA1341LA1278	LA1617LA1269LA1278
LA1983LA1365LA1718	LA1245LA1269LA1272	LA1375LA1246LA2133	LA0400LA1269LA0118	LA1617LA1521LA0118	LA1595LA1341LA1278	LA1617LA1269LA1278
LA1983LA1365LA1718	LA1245LA1269LA1272	LA2172LA2157LA2147	LA0400LA1269LA0118	LA1617LA1521LA0118	LA1595LA1341LA1278	LA1617LA1269LA1278
LA1983LA1365LA1718	LA1245LA1269LA1272	LA0417LA0442LA1777	LA1044LA0483LA0746	LA1617LA1521LA0118	LA1595LA1341LA1278	LA1617LA1269LA1278
LA1983LA1365LA1718	LA1245LA1269LA1272	LA0417LA0442LA1777	LA1375LA1246LA2133	LA1617LA1521LA0118	LA1595LA1341LA1278	LA1617LA1269LA1278
LA1983LA1365LA1718	LA1245LA1269LA1272	LA1044LA0483LA0746	LA1375LA1246LA2133	LA1617LA1521LA0118	LA1595LA1341LA1278	LA1617LA1269LA1278
LA1983LA1365LA1718	LA1245LA1269LA1272	LA2172LA2157LA2147	LA1375LA1246LA2133	LA1617LA1521LA0118	LA1595LA1341LA1278	LA1617LA1269LA1278
LA1983LA1365LA1718	LA1245LA1269LA1272	LA0417LA0442LA1777	LA2172LA2157LA2147	LA1617LA1521LA0118	LA1595LA1341LA1278	LA1617LA1269LA1278
LA1983LA1365LA1718	LA1245LA1269LA1272	LA1044LA0483LA0746	LA2172LA2157LA2147	LA1617LA1521LA0118	LA1595LA1341LA1278	LA1617LA1269LA1278
LA1983LA1365LA1718	LA1777LA1718LA2133	LA0417LA0442LA1777	LA0400LA1269LA0118	LA1617LA1521LA0118	LA1595LA1341LA1278	LA1617LA1269LA1278
LA1983LA1365LA1718	LA1777LA1718LA2133	LA1044LA0483LA0746	LA0400LA1269LA0118	LA1617LA1521LA0118	LA1595LA1341LA1278	LA1617LA1269LA1278
LA1983LA1365LA1718	LA1777LA1718LA2133	LA1245LA1269LA1272	LA0400LA1269LA0118	LA1617LA1521LA0118	LA1595LA1341LA1278	LA1617LA1269LA1278
LA1983LA1365LA1718	LA1777LA1718LA2133	LA1375LA1246LA2133	LA0400LA1269LA0118	LA1617LA1521LA0118	LA1595LA1341LA1278	LA1617LA1269LA1278
LA1983LA1365LA1718	LA1777LA1718LA2133	LA2172LA2157LA1718	LA0400LA1269LA0118	LA1617LA1521LA0118	LA1595LA1341LA1278	LA1617LA1269LA1278
LA1983LA1365LA1718	LA1777LA1718LA2133	LA2172LA2157LA2147	LA0400LA1269LA0118	LA1617LA1521LA0118	LA1595LA1341LA1278	LA1617LA1269LA1278
LA1983LA1365LA1718	LA1777LA1718LA2133	LA1245LA1269LA1272	LA0417LA0442LA1777	LA1617LA1521LA0118	LA1595LA1341LA1278	LA1617LA1269LA1278
LA1983LA1365LA1718	LA1777LA1718LA2133	LA2172LA2157LA1718	LA0417LA0442LA1777	LA1617LA1521LA0118	LA1595LA1341LA1278	LA1617LA1269LA1278
LA1983LA1365LA1718	LA1777LA1718LA2133	LA0417LA0442LA1777	LA1044LA0483LA0746	LA1617LA1521LA0118	LA1595LA1341LA1278	LA1617LA1269LA1278
LA1983LA1365LA1718	LA1777LA1718LA2133	LA1245LA1269LA1272	LA1044LA0483LA0746	LA1617LA1521LA0118	LA1595LA1341LA1278	LA1617LA1269LA1278
LA1983LA1365LA1718	LA1777LA1718LA2133	LA2172LA2157LA1718	LA1044LA0483LA0746	LA1617LA1521LA0118	LA1595LA1341LA1278	LA1617LA1269LA1278
LA1983LA1365LA1718	LA1777LA1718LA2133	LA2172LA2157LA1718	LA1245LA1269LA1272	LA1617LA1521LA0118	LA1595LA1341LA1278	LA1617LA1269LA1278
LA1983LA1365LA1718	LA1777LA1718LA2133	LA0417LA0442LA1777	LA1375LA1246LA2133	LA1617LA1521LA0118	LA1595LA1341LA1278	LA1617LA1269LA1278
LA1983LA1365LA1718	LA1777LA1718LA2133	LA1044LA0483LA0746	LA1375LA1246LA2133	LA1617LA1521LA0118	LA1595LA1341LA1278	LA1617LA1269LA1278
LA1983LA1365LA1718	LA1777LA1718LA2133	LA1245LA1269LA1272	LA1375LA1246LA2133	LA1617LA1521LA0118	LA1595LA1341LA1278	LA1617LA1269LA1278
LA1983LA1365LA1718	LA1777LA1718LA2133	LA2172LA2157LA1718	LA1375LA1246LA2133	LA1617LA1521LA0118	LA1595LA1341LA1278	LA1617LA1269LA1278
LA1983LA1365LA1718	LA1777LA1718LA2133	LA2172LA2157LA2147	LA1375LA1246LA2133	LA1617LA1521LA0118	LA1595LA1341LA1278	LA1617LA1269LA1278
LA1983LA1365LA1718	LA1777LA1718LA2133	LA0417LA0442LA1777	LA2172LA2157LA2147	LA1617LA1521LA0118	LA1595LA1341LA1278	LA1617LA1269LA1278
LA1983LA1365LA1718	LA1777LA1718LA2133	LA1044LA0483LA0746	LA2172LA2157LA2147	LA1617LA1521LA0118	LA1595LA1341LA1278	LA1617LA1269LA1278
LA1983LA1365LA1718	LA1777LA1718LA2133	LA1245LA1269LA1272	LA2172LA2157LA2147	LA1617LA1521LA0118	LA1595LA1341LA1278	LA1617LA1269LA1278
LA1983LA1365LA1718	LA1777LA1718LA2133	LA2172LA2157LA1718	LA2172LA2157LA2147	LA1617LA1521LA0118	LA1595LA1341LA1278	LA1617LA1269LA1278
LA1983LA1365LA1718	LA2172LA2157LA1718	LA0417LA0442LA1777	LA0400LA1269LA0118	LA1617LA1521LA0118	LA1595LA1341LA1278	LA1617LA1269LA1278
LA1983LA1365LA1718	LA2172LA2157LA1718	LA1044LA0483LA0746	LA0400LA1269LA0118	LA1617LA1521LA0118	LA1595LA1341LA1278	LA1617LA1269LA1278
LA1983LA1365LA1718	LA2172LA2157LA1718	LA1245LA1269LA1272	LA0400LA1269LA0118	LA1617LA1521LA0118	LA1595LA1341LA1278	LA1617LA1269LA1278
LA1983LA1365LA1718	LA2172LA2157LA1718	LA1375LA1246LA2133	LA0400LA1269LA0118	LA1617LA1521LA0118	LA1595LA1341LA1278	LA1617LA1269LA1278
LA1983LA1365LA1718	LA2172LA2157LA1718	LA2172LA2157LA2147	LA0400LA1269LA0118	LA1617LA1521LA0118	LA1595LA1341LA1278	LA1617LA1269LA1278
LA1983LA1365LA1718	LA2172LA2157LA1718	LA1245LA1269LA1272	LA0417LA0442LA1777	LA1617LA1521LA0118	LA1595LA1341LA1278	LA1617LA1269LA1278
LA1983LA1365LA1718	LA2172LA2157LA1718	LA0417LA0442LA1777	LA1044LA0483LA0746	LA1617LA1521LA0118	LA1595LA1341LA1278	LA1617LA1269LA1278
LA1983LA1365LA1718	LA2172LA2157LA1718	LA1245LA1269LA1272	LA1044LA0483LA0746	LA1617LA1521LA0118	LA1595LA1341LA1278	LA1617LA1269LA1278
LA1983LA1365LA1718	LA2172LA2157LA1718	LA0417LA0442LA1777	LA1375LA1246LA2133	LA1617LA1521LA0118	LA1595LA1341LA1278	LA1617LA1269LA1278
LA1983LA1365LA1718	LA2172LA2157LA1718	LA1044LA0483LA0746	LA1375LA1246LA2133	LA1617LA1521LA0118	LA1595LA1341LA1278	LA1617LA1269LA1278
LA1983LA1365LA1718	LA2172LA2157LA1718	LA1245LA1269LA1272	LA1375LA1246LA2133	LA1617LA1521LA0118	LA1595LA1341LA1278	LA1617LA1269LA1278
LA1983LA1365LA1718	LA2172LA2157LA1718	LA2172LA2157LA2147	LA1375LA1246LA2133	LA1617LA1521LA0118	LA1595LA1341LA1278	LA1617LA1269LA1278
LA1983LA1365LA1718	LA2172LA2157LA1718	LA0417LA0442LA1777	LA2172LA2157LA2147	LA1617LA1521LA0118	LA1595LA1341LA1278	LA1617LA1269LA1278
LA1983LA1365LA1718	LA2172LA2157LA1718	LA1044LA0483LA0746	LA2172LA2157LA2147	LA1617LA1521LA0118	LA1595LA1341LA1278	LA1617LA1269LA1278
LA1983LA1365LA1718	LA2172LA2157LA1718	LA1245LA1269LA1272	LA2172LA2157LA2147	LA1617LA1521LA0118	LA1595LA1341LA1278	LA1617LA1269LA1278
LA1983LA1365LA1718	LA2172LA2157LA2147	LA1375LA1246LA2133	LA0400LA1269LA0118	LA1617LA1521LA0118	LA1595LA1341LA1278	LA1617LA1269LA1278
LA1983LA1365LA1718	LA0407LA1777LA0118	LA1245LA1269LA1272	LA0417LA0442LA1777	LA2172LA2157LA2147	LA1375LA1246LA2133	LA0400LA1269LA0118
LA1983LA1365LA1718	LA0407LA1777LA0118	LA1777LA1718LA2133	LA0417LA0442LA1777	LA2172LA2157LA2147	LA1375LA1246LA2133	LA0400LA1269LA0118
LA1983LA1365LA1718	LA0407LA1777LA0118	LA2172LA2157LA1718	LA0417LA0442LA1777	LA2172LA2157LA2147	LA1375LA1246LA2133	LA0400LA1269LA0118
LA1983LA1365LA1718	LA0407LA1777LA0118	LA0417LA0442LA1777	LA1044LA0483LA0746	LA2172LA2157LA2147	LA1375LA1246LA2133	LA0400LA1269LA0118
LA1983LA1365LA1718	LA0407LA1777LA0118	LA1245LA1269LA1272	LA1044LA0483LA0746	LA2172LA2157LA2147	LA1375LA1246LA2133	LA0400LA1269LA0118
LA1983LA1365LA1718	LA0407LA1777LA0118	LA1777LA1718LA2133	LA1044LA0483LA0746	LA2172LA2157LA2147	LA1375LA1246LA2133	LA0400LA1269LA0118
LA1983LA1365LA1718	LA0407LA1777LA0118	LA2172LA2157LA1718	LA1044LA0483LA0746	LA2172LA2157LA2147	LA1375LA1246LA2133	LA0400LA1269LA0118
LA1983LA1365LA1718	LA0407LA1777LA0118	LA1777LA1718LA2133	LA1245LA1269LA1272	LA2172LA2157LA2147	LA1375LA1246LA2133	LA0400LA1269LA0118
LA1983LA1365LA1718	LA0407LA1777LA0118	LA2172LA2157LA1718	LA1245LA1269LA1272	LA2172LA2157LA2147	LA1375LA1246LA2133	LA0400LA1269LA0118
LA1983LA1365LA1718	LA0407LA1777LA0118	LA1777LA1718LA2133	LA2172LA2157LA1718	LA2172LA2157LA2147	LA1375LA1246LA2133	LA0400LA1269LA0118
LA1983LA1365LA1718	LA1245LA1269LA1272	LA0417LA0442LA1777	LA1044LA0483LA0746	LA2172LA2157LA2147	LA1375LA1246LA2133	LA0400LA1269LA0118
LA1983LA1365LA1718	LA1777LA1718LA2133	LA1245LA1269LA1272	LA0417LA0442LA1777	LA2172LA2157LA2147	LA1375LA1246LA2133	LA0400LA1269LA0118
LA1983LA1365LA1718	LA1777LA1718LA2133	LA2172LA2157LA1718	LA0417LA0442LA1777	LA2172LA2157LA2147	LA1375LA1246LA2133	LA0400LA1269LA0118
LA1983LA1365LA1718	LA1777LA1718LA2133	LA0417LA0442LA1777	LA1044LA0483LA0746	LA2172LA2157LA2147	LA1375LA1246LA2133	LA0400LA1269LA0118
LA1983LA1365LA1718	LA1777LA1718LA2133	LA1245LA1269LA1272	LA1044LA0483LA0746	LA2172LA2157LA2147	LA1375LA1246LA2133	LA0400LA1269LA0118
LA1983LA1365LA1718	LA1777LA1718LA2133	LA2172LA2157LA1718	LA1044LA0483LA0746	LA2172LA2157LA2147	LA1375LA1246LA2133	LA0400LA1269LA0118
LA1983LA1365LA1718	LA1777LA1718LA2133	LA2172LA2157LA1718	LA1245LA1269LA1272	LA2172LA2157LA2147	LA1375LA1246LA2133	LA0400LA1269LA0118
LA1983LA1365LA1718	LA2172LA2157LA1718	LA1245LA1269LA1272	LA0417LA0442LA1777	LA2172LA2157LA2147	LA1375LA1246LA2133	LA0400LA1269LA0118
LA1983LA1365LA1718	LA2172LA2157LA1718	LA0417LA0442LA1777	LA1044LA0483LA0746	LA2172LA2157LA2147	LA1375LA1246LA2133	LA0400LA1269LA0118
LA1983LA1365LA1718	LA2172LA2157LA1718	LA1245LA1269LA1272	LA1044LA0483LA0746	LA2172LA2157LA2147	LA1375LA1246LA2133	LA0400LA1269LA0118
LA1983LA1365LA1718	LA0407LA1777LA0118	LA1245LA1269LA1272	LA0417LA0442LA1777	LA2172LA2157LA2147	LA0400LA1269LA0118	LA1595LA1341LA1278
LA1983LA1365LA1718	LA0407LA1777LA0118	LA1777LA1718LA2133	LA0417LA0442LA1777	LA2172LA2157LA2147	LA0400LA1269LA0118	LA1595LA1341LA1278
LA1983LA1365LA1718	LA0407LA1777LA0118	LA2172LA2157LA1718	LA0417LA0442LA1777	LA2172LA2157LA2147	LA0400LA1269LA0118	LA1595LA1341LA1278
LA1983LA1365LA1718	LA0407LA1777LA0118	LA1245LA1269LA1272	LA0417LA0442LA1777	LA2172LA2157LA2147	LA1375LA1246LA2133	LA1595LA1341LA1278
LA1983LA1365LA1718	LA0407LA1777LA0118	LA1777LA1718LA2133	LA0417LA0442LA1777	LA2172LA2157LA2147	LA1375LA1246LA2133	LA1595LA1341LA1278
LA1983LA1365LA1718	LA0407LA1777LA0118	LA2172LA2157LA1718	LA0417LA0442LA1777	LA2172LA2157LA2147	LA1375LA1246LA2133	LA1595LA1341LA1278
LA1983LA1365LA1718	LA0407LA1777LA0118	LA1245LA1269LA1272	LA0417LA0442LA1777	LA2172LA2157LA2147	LA1617LA1521LA0118	LA1595LA1341LA1278
LA1983LA1365LA1718	LA0407LA1777LA0118	LA1777LA1718LA2133	LA0417LA0442LA1777	LA2172LA2157LA2147	LA1617LA1521LA0118	LA1595LA1341LA1278
LA1983LA1365LA1718	LA0407LA1777LA0118	LA2172LA2157LA1718	LA0417LA0442LA1777	LA2172LA2157LA2147	LA1617LA1521LA0118	LA1595LA1341LA1278
LA1983LA1365LA1718	LA0407LA1777LA0118	LA0417LA0442LA1777	LA1044LA0483LA0746	LA2172LA2157LA2147	LA0400LA1269LA0118	LA1595LA1341LA1278
LA1983LA1365LA1718	LA0407LA1777LA0118	LA1245LA1269LA1272	LA1044LA0483LA0746	LA2172LA2157LA2147	LA0400LA1269LA0118	LA1595LA1341LA1278
LA1983LA1365LA1718	LA0407LA1777LA0118	LA1777LA1718LA2133	LA1044LA0483LA0746	LA2172LA2157LA2147	LA0400LA1269LA0118	LA1595LA1341LA1278
LA1983LA1365LA1718	LA0407LA1777LA0118	LA2172LA2157LA1718	LA1044LA0483LA0746	LA2172LA2157LA2147	LA0400LA1269LA0118	LA1595LA1341LA1278
LA1983LA1365LA1718	LA0407LA1777LA0118	LA0417LA0442LA1777	LA1044LA0483LA0746	LA2172LA2157LA2147	LA1375LA1246LA2133	LA1595LA1341LA1278
LA1983LA1365LA1718	LA0407LA1777LA0118	LA1245LA1269LA1272	LA1044LA0483LA0746	LA2172LA2157LA2147	LA1375LA1246LA2133	LA1595LA1341LA1278
LA1983LA1365LA1718	LA0407LA1777LA0118	LA1777LA1718LA2133	LA1044LA0483LA0746	LA2172LA2157LA2147	LA1375LA1246LA2133	LA1595LA1341LA1278
LA1983LA1365LA1718	LA0407LA1777LA0118	LA2172LA2157LA1718	LA1044LA0483LA0746	LA2172LA2157LA2147	LA1375LA1246LA2133	LA1595LA1341LA1278
LA1983LA1365LA1718	LA0407LA1777LA0118	LA0417LA0442LA1777	LA1044LA0483LA0746	LA2172LA2157LA2147	LA1617LA1521LA0118	LA1595LA1341LA1278
LA1983LA1365LA1718	LA0407LA1777LA0118	LA1245LA1269LA1272	LA1044LA0483LA0746	LA2172LA2157LA2147	LA1617LA1521LA0118	LA1595LA1341LA1278
LA1983LA1365LA1718	LA0407LA1777LA0118	LA1777LA1718LA2133	LA1044LA0483LA0746	LA2172LA2157LA2147	LA1617LA1521LA0118	LA1595LA1341LA1278
LA1983LA1365LA1718	LA0407LA1777LA0118	LA2172LA2157LA1718	LA1044LA0483LA0746	LA2172LA2157LA2147	LA1617LA1521LA0118	LA1595LA1341LA1278
LA1983LA1365LA1718	LA0407LA1777LA0118	LA1777LA1718LA2133	LA1245LA1269LA1272	LA2172LA2157LA2147	LA0400LA1269LA0118	LA1595LA1341LA1278
LA1983LA1365LA1718	LA0407LA1777LA0118	LA2172LA2157LA1718	LA1245LA1269LA1272	LA2172LA2157LA2147	LA0400LA1269LA0118	LA1595LA1341LA1278
LA1983LA1365LA1718	LA0407LA1777LA0118	LA1777LA1718LA2133	LA1245LA1269LA1272	LA2172LA2157LA2147	LA1375LA1246LA2133	LA1595LA1341LA1278
LA1983LA1365LA1718	LA0407LA1777LA0118	LA2172LA2157LA1718	LA1245LA1269LA1272	LA2172LA2157LA2147	LA1375LA1246LA2133	LA1595LA1341LA1278
LA1983LA1365LA1718	LA0407LA1777LA0118	LA1777LA1718LA2133	LA1245LA1269LA1272	LA2172LA2157LA2147	LA1617LA1521LA0118	LA1595LA1341LA1278
LA1983LA1365LA1718	LA0407LA1777LA0118	LA2172LA2157LA1718	LA1245LA1269LA1272	LA2172LA2157LA2147	LA1617LA1521LA0118	LA1595LA1341LA1278
LA1983LA1365LA1718	LA0407LA1777LA0118	LA1777LA1718LA2133	LA2172LA2157LA1718	LA2172LA2157LA2147	LA0400LA1269LA0118	LA1595LA1341LA1278
LA1983LA1365LA1718	LA0407LA1777LA0118	LA1777LA1718LA2133	LA2172LA2157LA1718	LA2172LA2157LA2147	LA1375LA1246LA2133	LA1595LA1341LA1278
LA1983LA1365LA1718	LA0407LA1777LA0118	LA1777LA1718LA2133	LA2172LA2157LA1718	LA2172LA2157LA2147	LA1617LA1521LA0118	LA1595LA1341LA1278
LA1983LA1365LA1718	LA1245LA1269LA1272	LA0417LA0442LA1777	LA1044LA0483LA0746	LA2172LA2157LA2147	LA0400LA1269LA0118	LA1595LA1341LA1278
LA1983LA1365LA1718	LA1245LA1269LA1272	LA0417LA0442LA1777	LA1044LA0483LA0746	LA2172LA2157LA2147	LA1375LA1246LA2133	LA1595LA1341LA1278
LA1983LA1365LA1718	LA1245LA1269LA1272	LA0417LA0442LA1777	LA1044LA0483LA0746	LA2172LA2157LA2147	LA1617LA1521LA0118	LA1595LA1341LA1278
LA1983LA1365LA1718	LA1777LA1718LA2133	LA1245LA1269LA1272	LA0417LA0442LA1777	LA2172LA2157LA2147	LA0400LA1269LA0118	LA1595LA1341LA1278
LA1983LA1365LA1718	LA1777LA1718LA2133	LA2172LA2157LA1718	LA0417LA0442LA1777	LA2172LA2157LA2147	LA0400LA1269LA0118	LA1595LA1341LA1278
LA1983LA1365LA1718	LA1777LA1718LA2133	LA1245LA1269LA1272	LA0417LA0442LA1777	LA2172LA2157LA2147	LA1375LA1246LA2133	LA1595LA1341LA1278
LA1983LA1365LA1718	LA1777LA1718LA2133	LA2172LA2157LA1718	LA0417LA0442LA1777	LA2172LA2157LA2147	LA1375LA1246LA2133	LA1595LA1341LA1278
LA1983LA1365LA1718	LA1777LA1718LA2133	LA1245LA1269LA1272	LA0417LA0442LA1777	LA2172LA2157LA2147	LA1617LA1521LA0118	LA1595LA1341LA1278
LA1983LA1365LA1718	LA1777LA1718LA2133	LA2172LA2157LA1718	LA0417LA0442LA1777	LA2172LA2157LA2147	LA1617LA1521LA0118	LA1595LA1341LA1278
LA1983LA1365LA1718	LA1777LA1718LA2133	LA0417LA0442LA1777	LA1044LA0483LA0746	LA2172LA2157LA2147	LA0400LA1269LA0118	LA1595LA1341LA1278
LA1983LA1365LA1718	LA1777LA1718LA2133	LA1245LA1269LA1272	LA1044LA0483LA0746	LA2172LA2157LA2147	LA0400LA1269LA0118	LA1595LA1341LA1278
LA1983LA1365LA1718	LA1777LA1718LA2133	LA2172LA2157LA1718	LA1044LA0483LA0746	LA2172LA2157LA2147	LA0400LA1269LA0118	LA1595LA1341LA1278
LA1983LA1365LA1718	LA1777LA1718LA2133	LA0417LA0442LA1777	LA1044LA0483LA0746	LA2172LA2157LA2147	LA1375LA1246LA2133	LA1595LA1341LA1278
LA1983LA1365LA1718	LA1777LA1718LA2133	LA1245LA1269LA1272	LA1044LA0483LA0746	LA2172LA2157LA2147	LA1375LA1246LA2133	LA1595LA1341LA1278
LA1983LA1365LA1718	LA1777LA1718LA2133	LA2172LA2157LA1718	LA1044LA0483LA0746	LA2172LA2157LA2147	LA1375LA1246LA2133	LA1595LA1341LA1278
LA1983LA1365LA1718	LA1777LA1718LA2133	LA0417LA0442LA1777	LA1044LA0483LA0746	LA2172LA2157LA2147	LA1617LA1521LA0118	LA1595LA1341LA1278
LA1983LA1365LA1718	LA1777LA1718LA2133	LA1245LA1269LA1272	LA1044LA0483LA0746	LA2172LA2157LA2147	LA1617LA1521LA0118	LA1595LA1341LA1278
LA1983LA1365LA1718	LA1777LA1718LA2133	LA2172LA2157LA1718	LA1044LA0483LA0746	LA2172LA2157LA2147	LA1617LA1521LA0118	LA1595LA1341LA1278
LA1983LA1365LA1718	LA1777LA1718LA2133	LA2172LA2157LA1718	LA1245LA1269LA1272	LA2172LA2157LA2147	LA0400LA1269LA0118	LA1595LA1341LA1278
LA1983LA1365LA1718	LA1777LA1718LA2133	LA2172LA2157LA1718	LA1245LA1269LA1272	LA2172LA2157LA2147	LA1375LA1246LA2133	LA1595LA1341LA1278
LA1983LA1365LA1718	LA1777LA1718LA2133	LA2172LA2157LA1718	LA1245LA1269LA1272	LA2172LA2157LA2147	LA1617LA1521LA0118	LA1595LA1341LA1278
LA1983LA1365LA1718	LA2172LA2157LA1718	LA1245LA1269LA1272	LA0417LA0442LA1777	LA2172LA2157LA2147	LA0400LA1269LA0118	LA1595LA1341LA1278
LA1983LA1365LA1718	LA2172LA2157LA1718	LA1245LA1269LA1272	LA0417LA0442LA1777	LA2172LA2157LA2147	LA1375LA1246LA2133	LA1595LA1341LA1278
LA1983LA1365LA1718	LA2172LA2157LA1718	LA1245LA1269LA1272	LA0417LA0442LA1777	LA2172LA2157LA2147	LA1617LA1521LA0118	LA1595LA1341LA1278
LA1983LA1365LA1718	LA2172LA2157LA1718	LA0417LA0442LA1777	LA1044LA0483LA0746	LA2172LA2157LA2147	LA0400LA1269LA0118	LA1595LA1341LA1278
LA1983LA1365LA1718	LA2172LA2157LA1718	LA1245LA1269LA1272	LA1044LA0483LA0746	LA2172LA2157LA2147	LA0400LA1269LA0118	LA1595LA1341LA1278
LA1983LA1365LA1718	LA2172LA2157LA1718	LA0417LA0442LA1777	LA1044LA0483LA0746	LA2172LA2157LA2147	LA1375LA1246LA2133	LA1595LA1341LA1278
LA1983LA1365LA1718	LA2172LA2157LA1718	LA1245LA1269LA1272	LA1044LA0483LA0746	LA2172LA2157LA2147	LA1375LA1246LA2133	LA1595LA1341LA1278
LA1983LA1365LA1718	LA2172LA2157LA1718	LA0417LA0442LA1777	LA1044LA0483LA0746	LA2172LA2157LA2147	LA1617LA1521LA0118	LA1595LA1341LA1278
LA1983LA1365LA1718	LA2172LA2157LA1718	LA1245LA1269LA1272	LA1044LA0483LA0746	LA2172LA2157LA2147	LA1617LA1521LA0118	LA1595LA1341LA1278
LA1983LA1365LA1718	LA0407LA1777LA0118	LA1245LA1269LA1272	LA0417LA0442LA1777	LA2172LA2157LA2147	LA0400LA1269LA0118	LA1617LA1269LA1278
LA1983LA1365LA1718	LA0407LA1777LA0118	LA1777LA1718LA2133	LA0417LA0442LA1777	LA2172LA2157LA2147	LA0400LA1269LA0118	LA1617LA1269LA1278
LA1983LA1365LA1718	LA0407LA1777LA0118	LA2172LA2157LA1718	LA0417LA0442LA1777	LA2172LA2157LA2147	LA0400LA1269LA0118	LA1617LA1269LA1278
LA1983LA1365LA1718	LA0407LA1777LA0118	LA1245LA1269LA1272	LA0417LA0442LA1777	LA2172LA2157LA2147	LA1375LA1246LA2133	LA1617LA1269LA1278
LA1983LA1365LA1718	LA0407LA1777LA0118	LA1777LA1718LA2133	LA0417LA0442LA1777	LA2172LA2157LA2147	LA1375LA1246LA2133	LA1617LA1269LA1278
LA1983LA1365LA1718	LA0407LA1777LA0118	LA2172LA2157LA1718	LA0417LA0442LA1777	LA2172LA2157LA2147	LA1375LA1246LA2133	LA1617LA1269LA1278
LA1983LA1365LA1718	LA0407LA1777LA0118	LA1245LA1269LA1272	LA0417LA0442LA1777	LA2172LA2157LA2147	LA1595LA1341LA1278	LA1617LA1269LA1278
LA1983LA1365LA1718	LA0407LA1777LA0118	LA1777LA1718LA2133	LA0417LA0442LA1777	LA2172LA2157LA2147	LA1595LA1341LA1278	LA1617LA1269LA1278
LA1983LA1365LA1718	LA0407LA1777LA0118	LA2172LA2157LA1718	LA0417LA0442LA1777	LA2172LA2157LA2147	LA1595LA1341LA1278	LA1617LA1269LA1278
LA1983LA1365LA1718	LA0407LA1777LA0118	LA1245LA1269LA1272	LA0417LA0442LA1777	LA2172LA2157LA2147	LA1617LA1521LA0118	LA1617LA1269LA1278
LA1983LA1365LA1718	LA0407LA1777LA0118	LA1777LA1718LA2133	LA0417LA0442LA1777	LA2172LA2157LA2147	LA1617LA1521LA0118	LA1617LA1269LA1278
LA1983LA1365LA1718	LA0407LA1777LA0118	LA2172LA2157LA1718	LA0417LA0442LA1777	LA2172LA2157LA2147	LA1617LA1521LA0118	LA1617LA1269LA1278
LA1983LA1365LA1718	LA0407LA1777LA0118	LA0417LA0442LA1777	LA1044LA0483LA0746	LA2172LA2157LA2147	LA0400LA1269LA0118	LA1617LA1269LA1278
LA1983LA1365LA1718	LA0407LA1777LA0118	LA1245LA1269LA1272	LA1044LA0483LA0746	LA2172LA2157LA2147	LA0400LA1269LA0118	LA1617LA1269LA1278
LA1983LA1365LA1718	LA0407LA1777LA0118	LA1777LA1718LA2133	LA1044LA0483LA0746	LA2172LA2157LA2147	LA0400LA1269LA0118	LA1617LA1269LA1278
LA1983LA1365LA1718	LA0407LA1777LA0118	LA2172LA2157LA1718	LA1044LA0483LA0746	LA2172LA2157LA2147	LA0400LA1269LA0118	LA1617LA1269LA1278
LA1983LA1365LA1718	LA0407LA1777LA0118	LA0417LA0442LA1777	LA1044LA0483LA0746	LA2172LA2157LA2147	LA1375LA1246LA2133	LA1617LA1269LA1278
LA1983LA1365LA1718	LA0407LA1777LA0118	LA1245LA1269LA1272	LA1044LA0483LA0746	LA2172LA2157LA2147	LA1375LA1246LA2133	LA1617LA1269LA1278
LA1983LA1365LA1718	LA0407LA1777LA0118	LA1777LA1718LA2133	LA1044LA0483LA0746	LA2172LA2157LA2147	LA1375LA1246LA2133	LA1617LA1269LA1278
LA1983LA1365LA1718	LA0407LA1777LA0118	LA2172LA2157LA1718	LA1044LA0483LA0746	LA2172LA2157LA2147	LA1375LA1246LA2133	LA1617LA1269LA1278
LA1983LA1365LA1718	LA0407LA1777LA0118	LA0417LA0442LA1777	LA1044LA0483LA0746	LA2172LA2157LA2147	LA1595LA1341LA1278	LA1617LA1269LA1278
LA1983LA1365LA1718	LA0407LA1777LA0118	LA1245LA1269LA1272	LA1044LA0483LA0746	LA2172LA2157LA2147	LA1595LA1341LA1278	LA1617LA1269LA1278
LA1983LA1365LA1718	LA0407LA1777LA0118	LA1777LA1718LA2133	LA1044LA0483LA0746	LA2172LA2157LA2147	LA1595LA1341LA1278	LA1617LA1269LA1278
LA1983LA1365LA1718	LA0407LA1777LA0118	LA2172LA2157LA1718	LA1044LA0483LA0746	LA2172LA2157LA2147	LA1595LA1341LA1278	LA1617LA1269LA1278
LA1983LA1365LA1718	LA0407LA1777LA0118	LA0417LA0442LA1777	LA1044LA0483LA0746	LA2172LA2157LA2147	LA1617LA1521LA0118	LA1617LA1269LA1278
LA1983LA1365LA1718	LA0407LA1777LA0118	LA1245LA1269LA1272	LA1044LA0483LA0746	LA2172LA2157LA2147	LA1617LA1521LA0118	LA1617LA1269LA1278
LA1983LA1365LA1718	LA0407LA1777LA0118	LA1777LA1718LA2133	LA1044LA0483LA0746	LA2172LA2157LA2147	LA1617LA1521LA0118	LA1617LA1269LA1278
LA1983LA1365LA1718	LA0407LA1777LA0118	LA2172LA2157LA1718	LA1044LA0483LA0746	LA2172LA2157LA2147	LA1617LA1521LA0118	LA1617LA1269LA1278
LA1983LA1365LA1718	LA0407LA1777LA0118	LA1777LA1718LA2133	LA1245LA1269LA1272	LA2172LA2157LA2147	LA0400LA1269LA0118	LA1617LA1269LA1278
LA1983LA1365LA1718	LA0407LA1777LA0118	LA2172LA2157LA1718	LA1245LA1269LA1272	LA2172LA2157LA2147	LA0400LA1269LA0118	LA1617LA1269LA1278
LA1983LA1365LA1718	LA0407LA1777LA0118	LA1777LA1718LA2133	LA1245LA1269LA1272	LA2172LA2157LA2147	LA1375LA1246LA2133	LA1617LA1269LA1278
LA1983LA1365LA1718	LA0407LA1777LA0118	LA2172LA2157LA1718	LA1245LA1269LA1272	LA2172LA2157LA2147	LA1375LA1246LA2133	LA1617LA1269LA1278
LA1983LA1365LA1718	LA0407LA1777LA0118	LA1777LA1718LA2133	LA1245LA1269LA1272	LA2172LA2157LA2147	LA1595LA1341LA1278	LA1617LA1269LA1278
LA1983LA1365LA1718	LA0407LA1777LA0118	LA2172LA2157LA1718	LA1245LA1269LA1272	LA2172LA2157LA2147	LA1595LA1341LA1278	LA1617LA1269LA1278
LA1983LA1365LA1718	LA0407LA1777LA0118	LA1777LA1718LA2133	LA1245LA1269LA1272	LA2172LA2157LA2147	LA1617LA1521LA0118	LA1617LA1269LA1278
LA1983LA1365LA1718	LA0407LA1777LA0118	LA2172LA2157LA1718	LA1245LA1269LA1272	LA2172LA2157LA2147	LA1617LA1521LA0118	LA1617LA1269LA1278
LA1983LA1365LA1718	LA0407LA1777LA0118	LA1777LA1718LA2133	LA2172LA2157LA1718	LA2172LA2157LA2147	LA0400LA1269LA0118	LA1617LA1269LA1278
LA1983LA1365LA1718	LA0407LA1777LA0118	LA1777LA1718LA2133	LA2172LA2157LA1718	LA2172LA2157LA2147	LA1375LA1246LA2133	LA1617LA1269LA1278
LA1983LA1365LA1718	LA0407LA1777LA0118	LA1777LA1718LA2133	LA2172LA2157LA1718	LA2172LA2157LA2147	LA1595LA1341LA1278	LA1617LA1269LA1278
LA1983LA1365LA1718	LA0407LA1777LA0118	LA1777LA1718LA2133	LA2172LA2157LA1718	LA2172LA2157LA2147	LA1617LA1521LA0118	LA1617LA1269LA1278
LA1983LA1365LA1718	LA1245LA1269LA1272	LA0417LA0442LA1777	LA1044LA0483LA0746	LA2172LA2157LA2147	LA0400LA1269LA0118	LA1617LA1269LA1278
LA1983LA1365LA1718	LA1245LA1269LA1272	LA0417LA0442LA1777	LA1044LA0483LA0746	LA2172LA2157LA2147	LA1375LA1246LA2133	LA1617LA1269LA1278
LA1983LA1365LA1718	LA1245LA1269LA1272	LA0417LA0442LA1777	LA1044LA0483LA0746	LA2172LA2157LA2147	LA1595LA1341LA1278	LA1617LA1269LA1278
LA1983LA1365LA1718	LA1245LA1269LA1272	LA0417LA0442LA1777	LA1044LA0483LA0746	LA2172LA2157LA2147	LA1617LA1521LA0118	LA1617LA1269LA1278
LA1983LA1365LA1718	LA1777LA1718LA2133	LA1245LA1269LA1272	LA0417LA0442LA1777	LA2172LA2157LA2147	LA0400LA1269LA0118	LA1617LA1269LA1278
LA1983LA1365LA1718	LA1777LA1718LA2133	LA2172LA2157LA1718	LA0417LA0442LA1777	LA2172LA2157LA2147	LA0400LA1269LA0118	LA1617LA1269LA1278
LA1983LA1365LA1718	LA1777LA1718LA2133	LA1245LA1269LA1272	LA0417LA0442LA1777	LA2172LA2157LA2147	LA1375LA1246LA2133	LA1617LA1269LA1278
LA1983LA1365LA1718	LA1777LA1718LA2133	LA2172LA2157LA1718	LA0417LA0442LA1777	LA2172LA2157LA2147	LA1375LA1246LA2133	LA1617LA1269LA1278
LA1983LA1365LA1718	LA1777LA1718LA2133	LA1245LA1269LA1272	LA0417LA0442LA1777	LA2172LA2157LA2147	LA1595LA1341LA1278	LA1617LA1269LA1278
LA1983LA1365LA1718	LA1777LA1718LA2133	LA2172LA2157LA1718	LA0417LA0442LA1777	LA2172LA2157LA2147	LA1595LA1341LA1278	LA1617LA1269LA1278
LA1983LA1365LA1718	LA1777LA1718LA2133	LA1245LA1269LA1272	LA0417LA0442LA1777	LA2172LA2157LA2147	LA1617LA1521LA0118	LA1617LA1269LA1278
LA1983LA1365LA1718	LA1777LA1718LA2133	LA2172LA2157LA1718	LA0417LA0442LA1777	LA2172LA2157LA2147	LA1617LA1521LA0118	LA1617LA1269LA1278
LA1983LA1365LA1718	LA1777LA1718LA2133	LA0417LA0442LA1777	LA1044LA0483LA0746	LA2172LA2157LA2147	LA0400LA1269LA0118	LA1617LA1269LA1278
LA1983LA1365LA1718	LA1777LA1718LA2133	LA1245LA1269LA1272	LA1044LA0483LA0746	LA2172LA2157LA2147	LA0400LA1269LA0118	LA1617LA1269LA1278
LA1983LA1365LA1718	LA1777LA1718LA2133	LA2172LA2157LA1718	LA1044LA0483LA0746	LA2172LA2157LA2147	LA0400LA1269LA0118	LA1617LA1269LA1278
LA1983LA1365LA1718	LA1777LA1718LA2133	LA0417LA0442LA1777	LA1044LA0483LA0746	LA2172LA2157LA2147	LA1375LA1246LA2133	LA1617LA1269LA1278
LA1983LA1365LA1718	LA1777LA1718LA2133	LA1245LA1269LA1272	LA1044LA0483LA0746	LA2172LA2157LA2147	LA1375LA1246LA2133	LA1617LA1269LA1278
LA1983LA1365LA1718	LA1777LA1718LA2133	LA2172LA2157LA1718	LA1044LA0483LA0746	LA2172LA2157LA2147	LA1375LA1246LA2133	LA1617LA1269LA1278
LA1983LA1365LA1718	LA1777LA1718LA2133	LA0417LA0442LA1777	LA1044LA0483LA0746	LA2172LA2157LA2147	LA1595LA1341LA1278	LA1617LA1269LA1278
LA1983LA1365LA1718	LA1777LA1718LA2133	LA1245LA1269LA1272	LA1044LA0483LA0746	LA2172LA2157LA2147	LA1595LA1341LA1278	LA1617LA1269LA1278
LA1983LA1365LA1718	LA1777LA1718LA2133	LA2172LA2157LA1718	LA1044LA0483LA0746	LA2172LA2157LA2147	LA1595LA1341LA1278	LA1617LA1269LA1278
LA1983LA1365LA1718	LA1777LA1718LA2133	LA0417LA0442LA1777	LA1044LA0483LA0746	LA2172LA2157LA2147	LA1617LA1521LA0118	LA1617LA1269LA1278
LA1983LA1365LA1718	LA1777LA1718LA2133	LA1245LA1269LA1272	LA1044LA0483LA0746	LA2172LA2157LA2147	LA1617LA1521LA0118	LA1617LA1269LA1278
LA1983LA1365LA1718	LA1777LA1718LA2133	LA2172LA2157LA1718	LA1044LA0483LA0746	LA2172LA2157LA2147	LA1617LA1521LA0118	LA1617LA1269LA1278
LA1983LA1365LA1718	LA1777LA1718LA2133	LA2172LA2157LA1718	LA1245LA1269LA1272	LA2172LA2157LA2147	LA0400LA1269LA0118	LA1617LA1269LA1278
LA1983LA1365LA1718	LA1777LA1718LA2133	LA2172LA2157LA1718	LA1245LA1269LA1272	LA2172LA2157LA2147	LA1375LA1246LA2133	LA1617LA1269LA1278
LA1983LA1365LA1718	LA1777LA1718LA2133	LA2172LA2157LA1718	LA1245LA1269LA1272	LA2172LA2157LA2147	LA1595LA1341LA1278	LA1617LA1269LA1278
LA1983LA1365LA1718	LA1777LA1718LA2133	LA2172LA2157LA1718	LA1245LA1269LA1272	LA2172LA2157LA2147	LA1617LA1521LA0118	LA1617LA1269LA1278
LA1983LA1365LA1718	LA2172LA2157LA1718	LA1245LA1269LA1272	LA0417LA0442LA1777	LA2172LA2157LA2147	LA0400LA1269LA0118	LA1617LA1269LA1278
LA1983LA1365LA1718	LA2172LA2157LA1718	LA1245LA1269LA1272	LA0417LA0442LA1777	LA2172LA2157LA2147	LA1375LA1246LA2133	LA1617LA1269LA1278
LA1983LA1365LA1718	LA2172LA2157LA1718	LA1245LA1269LA1272	LA0417LA0442LA1777	LA2172LA2157LA2147	LA1595LA1341LA1278	LA1617LA1269LA1278
LA1983LA1365LA1718	LA2172LA2157LA1718	LA1245LA1269LA1272	LA0417LA0442LA1777	LA2172LA2157LA2147	LA1617LA1521LA0118	LA1617LA1269LA1278
LA1983LA1365LA1718	LA2172LA2157LA1718	LA0417LA0442LA1777	LA1044LA0483LA0746	LA2172LA2157LA2147	LA0400LA1269LA0118	LA1617LA1269LA1278
LA1983LA1365LA1718	LA2172LA2157LA1718	LA1245LA1269LA1272	LA1044LA0483LA0746	LA2172LA2157LA2147	LA0400LA1269LA0118	LA1617LA1269LA1278
LA1983LA1365LA1718	LA2172LA2157LA1718	LA0417LA0442LA1777	LA1044LA0483LA0746	LA2172LA2157LA2147	LA1375LA1246LA2133	LA1617LA1269LA1278
LA1983LA1365LA1718	LA2172LA2157LA1718	LA1245LA1269LA1272	LA1044LA0483LA0746	LA2172LA2157LA2147	LA1375LA1246LA2133	LA1617LA1269LA1278
LA1983LA1365LA1718	LA2172LA2157LA1718	LA0417LA0442LA1777	LA1044LA0483LA0746	LA2172LA2157LA2147	LA1595LA1341LA1278	LA1617LA1269LA1278
LA1983LA1365LA1718	LA2172LA2157LA1718	LA1245LA1269LA1272	LA1044LA0483LA0746	LA2172LA2157LA2147	LA1595LA1341LA1278	LA1617LA1269LA1278
LA1983LA1365LA1718	LA2172LA2157LA1718	LA0417LA0442LA1777	LA1044LA0483LA0746	LA2172LA2157LA2147	LA1617LA1521LA0118	LA1617LA1269LA1278
LA1983LA1365LA1718	LA2172LA2157LA1718	LA1245LA1269LA1272	LA1044LA0483LA0746	LA2172LA2157LA2147	LA1617LA1521LA0118	LA1617LA1269LA1278
LA1983LA1365LA1718	LA0407LA1777LA0118	LA1245LA1269LA1272	LA0417LA0442LA1777	LA2172LA2157LA2147	LA0400LA1269LA0118	LA1617LA1521LA0118
LA1983LA1365LA1718	LA0407LA1777LA0118	LA1777LA1718LA2133	LA0417LA0442LA1777	LA2172LA2157LA2147	LA0400LA1269LA0118	LA1617LA1521LA0118
LA1983LA1365LA1718	LA0407LA1777LA0118	LA2172LA2157LA1718	LA0417LA0442LA1777	LA2172LA2157LA2147	LA0400LA1269LA0118	LA1617LA1521LA0118
LA1983LA1365LA1718	LA0407LA1777LA0118	LA1245LA1269LA1272	LA0417LA0442LA1777	LA2172LA2157LA2147	LA1375LA1246LA2133	LA1617LA1521LA0118
LA1983LA1365LA1718	LA0407LA1777LA0118	LA1777LA1718LA2133	LA0417LA0442LA1777	LA2172LA2157LA2147	LA1375LA1246LA2133	LA1617LA1521LA0118
LA1983LA1365LA1718	LA0407LA1777LA0118	LA2172LA2157LA1718	LA0417LA0442LA1777	LA2172LA2157LA2147	LA1375LA1246LA2133	LA1617LA1521LA0118
LA1983LA1365LA1718	LA0407LA1777LA0118	LA0417LA0442LA1777	LA1044LA0483LA0746	LA2172LA2157LA2147	LA0400LA1269LA0118	LA1617LA1521LA0118
LA1983LA1365LA1718	LA0407LA1777LA0118	LA1245LA1269LA1272	LA1044LA0483LA0746	LA2172LA2157LA2147	LA0400LA1269LA0118	LA1617LA1521LA0118
LA1983LA1365LA1718	LA0407LA1777LA0118	LA1777LA1718LA2133	LA1044LA0483LA0746	LA2172LA2157LA2147	LA0400LA1269LA0118	LA1617LA1521LA0118
LA1983LA1365LA1718	LA0407LA1777LA0118	LA2172LA2157LA1718	LA1044LA0483LA0746	LA2172LA2157LA2147	LA0400LA1269LA0118	LA1617LA1521LA0118
LA1983LA1365LA1718	LA0407LA1777LA0118	LA0417LA0442LA1777	LA1044LA0483LA0746	LA2172LA2157LA2147	LA1375LA1246LA2133	LA1617LA1521LA0118
LA1983LA1365LA1718	LA0407LA1777LA0118	LA1245LA1269LA1272	LA1044LA0483LA0746	LA2172LA2157LA2147	LA1375LA1246LA2133	LA1617LA1521LA0118
LA1983LA1365LA1718	LA0407LA1777LA0118	LA1777LA1718LA2133	LA1044LA0483LA0746	LA2172LA2157LA2147	LA1375LA1246LA2133	LA1617LA1521LA0118
LA1983LA1365LA1718	LA0407LA1777LA0118	LA2172LA2157LA1718	LA1044LA0483LA0746	LA2172LA2157LA2147	LA1375LA1246LA2133	LA1617LA1521LA0118
LA1983LA1365LA1718	LA0407LA1777LA0118	LA1777LA1718LA2133	LA1245LA1269LA1272	LA2172LA2157LA2147	LA0400LA1269LA0118	LA1617LA1521LA0118
LA1983LA1365LA1718	LA0407LA1777LA0118	LA2172LA2157LA1718	LA1245LA1269LA1272	LA2172LA2157LA2147	LA0400LA1269LA0118	LA1617LA1521LA0118
LA1983LA1365LA1718	LA0407LA1777LA0118	LA1777LA1718LA2133	LA1245LA1269LA1272	LA2172LA2157LA2147	LA1375LA1246LA2133	LA1617LA1521LA0118
LA1983LA1365LA1718	LA0407LA1777LA0118	LA2172LA2157LA1718	LA1245LA1269LA1272	LA2172LA2157LA2147	LA1375LA1246LA2133	LA1617LA1521LA0118
LA1983LA1365LA1718	LA0407LA1777LA0118	LA1777LA1718LA2133	LA2172LA2157LA1718	LA2172LA2157LA2147	LA0400LA1269LA0118	LA1617LA1521LA0118
LA1983LA1365LA1718	LA0407LA1777LA0118	LA1777LA1718LA2133	LA2172LA2157LA1718	LA2172LA2157LA2147	LA1375LA1246LA2133	LA1617LA1521LA0118
LA1983LA1365LA1718	LA1245LA1269LA1272	LA0417LA0442LA1777	LA1044LA0483LA0746	LA2172LA2157LA2147	LA0400LA1269LA0118	LA1617LA1521LA0118
LA1983LA1365LA1718	LA1245LA1269LA1272	LA0417LA0442LA1777	LA1044LA0483LA0746	LA2172LA2157LA2147	LA1375LA1246LA2133	LA1617LA1521LA0118
LA1983LA1365LA1718	LA1777LA1718LA2133	LA1245LA1269LA1272	LA0417LA0442LA1777	LA2172LA2157LA2147	LA0400LA1269LA0118	LA1617LA1521LA0118
LA1983LA1365LA1718	LA1777LA1718LA2133	LA2172LA2157LA1718	LA0417LA0442LA1777	LA2172LA2157LA2147	LA0400LA1269LA0118	LA1617LA1521LA0118
LA1983LA1365LA1718	LA1777LA1718LA2133	LA1245LA1269LA1272	LA0417LA0442LA1777	LA2172LA2157LA2147	LA1375LA1246LA2133	LA1617LA1521LA0118
LA1983LA1365LA1718	LA1777LA1718LA2133	LA2172LA2157LA1718	LA0417LA0442LA1777	LA2172LA2157LA2147	LA1375LA1246LA2133	LA1617LA1521LA0118
LA1983LA1365LA1718	LA1777LA1718LA2133	LA0417LA0442LA1777	LA1044LA0483LA0746	LA2172LA2157LA2147	LA0400LA1269LA0118	LA1617LA1521LA0118
LA1983LA1365LA1718	LA1777LA1718LA2133	LA1245LA1269LA1272	LA1044LA0483LA0746	LA2172LA2157LA2147	LA0400LA1269LA0118	LA1617LA1521LA0118
LA1983LA1365LA1718	LA1777LA1718LA2133	LA2172LA2157LA1718	LA1044LA0483LA0746	LA2172LA2157LA2147	LA0400LA1269LA0118	LA1617LA1521LA0118
LA1983LA1365LA1718	LA1777LA1718LA2133	LA0417LA0442LA1777	LA1044LA0483LA0746	LA2172LA2157LA2147	LA1375LA1246LA2133	LA1617LA1521LA0118
LA1983LA1365LA1718	LA1777LA1718LA2133	LA1245LA1269LA1272	LA1044LA0483LA0746	LA2172LA2157LA2147	LA1375LA1246LA2133	LA1617LA1521LA0118
LA1983LA1365LA1718	LA1777LA1718LA2133	LA2172LA2157LA1718	LA1044LA0483LA0746	LA2172LA2157LA2147	LA1375LA1246LA2133	LA1617LA1521LA0118
LA1983LA1365LA1718	LA1777LA1718LA2133	LA2172LA2157LA1718	LA1245LA1269LA1272	LA2172LA2157LA2147	LA0400LA1269LA0118	LA1617LA1521LA0118
LA1983LA1365LA1718	LA1777LA1718LA2133	LA2172LA2157LA1718	LA1245LA1269LA1272	LA2172LA2157LA2147	LA1375LA1246LA2133	LA1617LA1521LA0118
LA1983LA1365LA1718	LA2172LA2157LA1718	LA1245LA1269LA1272	LA0417LA0442LA1777	LA2172LA2157LA2147	LA0400LA1269LA0118	LA1617LA1521LA0118
LA1983LA1365LA1718	LA2172LA2157LA1718	LA1245LA1269LA1272	LA0417LA0442LA1777	LA2172LA2157LA2147	LA1375LA1246LA2133	LA1617LA1521LA0118
LA1983LA1365LA1718	LA2172LA2157LA1718	LA0417LA0442LA1777	LA1044LA0483LA0746	LA2172LA2157LA2147	LA0400LA1269LA0118	LA1617LA1521LA0118
LA1983LA1365LA1718	LA2172LA2157LA1718	LA1245LA1269LA1272	LA1044LA0483LA0746	LA2172LA2157LA2147	LA0400LA1269LA0118	LA1617LA1521LA0118
LA1983LA1365LA1718	LA2172LA2157LA1718	LA0417LA0442LA1777	LA1044LA0483LA0746	LA2172LA2157LA2147	LA1375LA1246LA2133	LA1617LA1521LA0118
LA1983LA1365LA1718	LA2172LA2157LA1718	LA1245LA1269LA1272	LA1044LA0483LA0746	LA2172LA2157LA2147	LA1375LA1246LA2133	LA1617LA1521LA0118
LA2172LA2157LA1718	LA0417LA0442LA1777	LA1044LA0483LA0746	LA1375LA1246LA2133	LA0400LA1269LA0118	LA1617LA1521LA0118	LA1595LA1341LA1278
LA2172LA2157LA1718	LA0417LA0442LA1777	LA2172LA2157LA2147	LA1375LA1246LA2133	LA0400LA1269LA0118	LA1617LA1521LA0118	LA1595LA1341LA1278
LA2172LA2157LA1718	LA0417LA0442LA1777	LA1044LA0483LA0746	LA2172LA2157LA2147	LA0400LA1269LA0118	LA1617LA1521LA0118	LA1595LA1341LA1278
LA2172LA2157LA1718	LA1044LA0483LA0746	LA2172LA2157LA2147	LA1375LA1246LA2133	LA0400LA1269LA0118	LA1617LA1521LA0118	LA1595LA1341LA1278
LA2172LA2157LA1718	LA1245LA1269LA1272	LA0417LA0442LA1777	LA1044LA0483LA0746	LA0400LA1269LA0118	LA1617LA1521LA0118	LA1595LA1341LA1278
LA2172LA2157LA1718	LA1245LA1269LA1272	LA0417LA0442LA1777	LA1375LA1246LA2133	LA0400LA1269LA0118	LA1617LA1521LA0118	LA1595LA1341LA1278
LA2172LA2157LA1718	LA1245LA1269LA1272	LA1044LA0483LA0746	LA1375LA1246LA2133	LA0400LA1269LA0118	LA1617LA1521LA0118	LA1595LA1341LA1278
LA2172LA2157LA1718	LA1245LA1269LA1272	LA2172LA2157LA2147	LA1375LA1246LA2133	LA0400LA1269LA0118	LA1617LA1521LA0118	LA1595LA1341LA1278
LA2172LA2157LA1718	LA1245LA1269LA1272	LA0417LA0442LA1777	LA2172LA2157LA2147	LA0400LA1269LA0118	LA1617LA1521LA0118	LA1595LA1341LA1278
LA2172LA2157LA1718	LA1245LA1269LA1272	LA1044LA0483LA0746	LA2172LA2157LA2147	LA0400LA1269LA0118	LA1617LA1521LA0118	LA1595LA1341LA1278
LA2172LA2157LA1718	LA0417LA0442LA1777	LA1044LA0483LA0746	LA1375LA1246LA2133	LA0400LA1269LA0118	LA1595LA1341LA1278	LA1617LA1269LA1278
LA2172LA2157LA1718	LA0417LA0442LA1777	LA2172LA2157LA2147	LA1375LA1246LA2133	LA0400LA1269LA0118	LA1595LA1341LA1278	LA1617LA1269LA1278
LA2172LA2157LA1718	LA0417LA0442LA1777	LA1044LA0483LA0746	LA1375LA1246LA2133	LA0400LA1269LA0118	LA1617LA1521LA0118	LA1617LA1269LA1278
LA2172LA2157LA1718	LA0417LA0442LA1777	LA2172LA2157LA2147	LA1375LA1246LA2133	LA0400LA1269LA0118	LA1617LA1521LA0118	LA1617LA1269LA1278
LA2172LA2157LA1718	LA0417LA0442LA1777	LA1044LA0483LA0746	LA2172LA2157LA2147	LA0400LA1269LA0118	LA1595LA1341LA1278	LA1617LA1269LA1278
LA2172LA2157LA1718	LA0417LA0442LA1777	LA1044LA0483LA0746	LA2172LA2157LA2147	LA0400LA1269LA0118	LA1617LA1521LA0118	LA1617LA1269LA1278
LA2172LA2157LA1718	LA1044LA0483LA0746	LA2172LA2157LA2147	LA1375LA1246LA2133	LA0400LA1269LA0118	LA1595LA1341LA1278	LA1617LA1269LA1278
LA2172LA2157LA1718	LA1044LA0483LA0746	LA2172LA2157LA2147	LA1375LA1246LA2133	LA0400LA1269LA0118	LA1617LA1521LA0118	LA1617LA1269LA1278
LA2172LA2157LA1718	LA1245LA1269LA1272	LA0417LA0442LA1777	LA1044LA0483LA0746	LA0400LA1269LA0118	LA1595LA1341LA1278	LA1617LA1269LA1278
LA2172LA2157LA1718	LA1245LA1269LA1272	LA0417LA0442LA1777	LA1044LA0483LA0746	LA0400LA1269LA0118	LA1617LA1521LA0118	LA1617LA1269LA1278
LA2172LA2157LA1718	LA1245LA1269LA1272	LA0417LA0442LA1777	LA1375LA1246LA2133	LA0400LA1269LA0118	LA1595LA1341LA1278	LA1617LA1269LA1278
LA2172LA2157LA1718	LA1245LA1269LA1272	LA1044LA0483LA0746	LA1375LA1246LA2133	LA0400LA1269LA0118	LA1595LA1341LA1278	LA1617LA1269LA1278
LA2172LA2157LA1718	LA1245LA1269LA1272	LA2172LA2157LA2147	LA1375LA1246LA2133	LA0400LA1269LA0118	LA1595LA1341LA1278	LA1617LA1269LA1278
LA2172LA2157LA1718	LA1245LA1269LA1272	LA0417LA0442LA1777	LA1375LA1246LA2133	LA0400LA1269LA0118	LA1617LA1521LA0118	LA1617LA1269LA1278
LA2172LA2157LA1718	LA1245LA1269LA1272	LA1044LA0483LA0746	LA1375LA1246LA2133	LA0400LA1269LA0118	LA1617LA1521LA0118	LA1617LA1269LA1278
LA2172LA2157LA1718	LA1245LA1269LA1272	LA2172LA2157LA2147	LA1375LA1246LA2133	LA0400LA1269LA0118	LA1617LA1521LA0118	LA1617LA1269LA1278
LA2172LA2157LA1718	LA1245LA1269LA1272	LA0417LA0442LA1777	LA2172LA2157LA2147	LA0400LA1269LA0118	LA1595LA1341LA1278	LA1617LA1269LA1278
LA2172LA2157LA1718	LA1245LA1269LA1272	LA1044LA0483LA0746	LA2172LA2157LA2147	LA0400LA1269LA0118	LA1595LA1341LA1278	LA1617LA1269LA1278
LA2172LA2157LA1718	LA1245LA1269LA1272	LA0417LA0442LA1777	LA2172LA2157LA2147	LA0400LA1269LA0118	LA1617LA1521LA0118	LA1617LA1269LA1278
LA2172LA2157LA1718	LA1245LA1269LA1272	LA1044LA0483LA0746	LA2172LA2157LA2147	LA0400LA1269LA0118	LA1617LA1521LA0118	LA1617LA1269LA1278
LA2172LA2157LA1718	LA0417LA0442LA1777	LA1044LA0483LA0746	LA2172LA2157LA2147	LA1375LA1246LA2133	LA0400LA1269LA0118	LA1595LA1341LA1278
LA2172LA2157LA1718	LA0417LA0442LA1777	LA1044LA0483LA0746	LA2172LA2157LA2147	LA1375LA1246LA2133	LA1617LA1521LA0118	LA1595LA1341LA1278
LA2172LA2157LA1718	LA1245LA1269LA1272	LA0417LA0442LA1777	LA1044LA0483LA0746	LA1375LA1246LA2133	LA0400LA1269LA0118	LA1595LA1341LA1278
LA2172LA2157LA1718	LA1245LA1269LA1272	LA0417LA0442LA1777	LA1044LA0483LA0746	LA1375LA1246LA2133	LA1617LA1521LA0118	LA1595LA1341LA1278
LA2172LA2157LA1718	LA1245LA1269LA1272	LA0417LA0442LA1777	LA2172LA2157LA2147	LA1375LA1246LA2133	LA0400LA1269LA0118	LA1595LA1341LA1278
LA2172LA2157LA1718	LA1245LA1269LA1272	LA1044LA0483LA0746	LA2172LA2157LA2147	LA1375LA1246LA2133	LA0400LA1269LA0118	LA1595LA1341LA1278
LA2172LA2157LA1718	LA1245LA1269LA1272	LA0417LA0442LA1777	LA2172LA2157LA2147	LA1375LA1246LA2133	LA1617LA1521LA0118	LA1595LA1341LA1278
LA2172LA2157LA1718	LA1245LA1269LA1272	LA1044LA0483LA0746	LA2172LA2157LA2147	LA1375LA1246LA2133	LA1617LA1521LA0118	LA1595LA1341LA1278
LA2172LA2157LA1718	LA0417LA0442LA1777	LA1044LA0483LA0746	LA2172LA2157LA2147	LA1375LA1246LA2133	LA0400LA1269LA0118	LA1617LA1269LA1278
LA2172LA2157LA1718	LA0417LA0442LA1777	LA1044LA0483LA0746	LA2172LA2157LA2147	LA1375LA1246LA2133	LA1595LA1341LA1278	LA1617LA1269LA1278
LA2172LA2157LA1718	LA0417LA0442LA1777	LA1044LA0483LA0746	LA2172LA2157LA2147	LA1375LA1246LA2133	LA1617LA1521LA0118	LA1617LA1269LA1278
LA2172LA2157LA1718	LA1245LA1269LA1272	LA0417LA0442LA1777	LA1044LA0483LA0746	LA1375LA1246LA2133	LA0400LA1269LA0118	LA1617LA1269LA1278
LA2172LA2157LA1718	LA1245LA1269LA1272	LA0417LA0442LA1777	LA1044LA0483LA0746	LA1375LA1246LA2133	LA1595LA1341LA1278	LA1617LA1269LA1278
LA2172LA2157LA1718	LA1245LA1269LA1272	LA0417LA0442LA1777	LA1044LA0483LA0746	LA1375LA1246LA2133	LA1617LA1521LA0118	LA1617LA1269LA1278
LA2172LA2157LA1718	LA1245LA1269LA1272	LA0417LA0442LA1777	LA2172LA2157LA2147	LA1375LA1246LA2133	LA0400LA1269LA0118	LA1617LA1269LA1278
LA2172LA2157LA1718	LA1245LA1269LA1272	LA1044LA0483LA0746	LA2172LA2157LA2147	LA1375LA1246LA2133	LA0400LA1269LA0118	LA1617LA1269LA1278
LA2172LA2157LA1718	LA1245LA1269LA1272	LA0417LA0442LA1777	LA2172LA2157LA2147	LA1375LA1246LA2133	LA1595LA1341LA1278	LA1617LA1269LA1278
LA2172LA2157LA1718	LA1245LA1269LA1272	LA1044LA0483LA0746	LA2172LA2157LA2147	LA1375LA1246LA2133	LA1595LA1341LA1278	LA1617LA1269LA1278
LA2172LA2157LA1718	LA1245LA1269LA1272	LA0417LA0442LA1777	LA2172LA2157LA2147	LA1375LA1246LA2133	LA1617LA1521LA0118	LA1617LA1269LA1278
LA2172LA2157LA1718	LA1245LA1269LA1272	LA1044LA0483LA0746	LA2172LA2157LA2147	LA1375LA1246LA2133	LA1617LA1521LA0118	LA1617LA1269LA1278
LA2172LA2157LA1718	LA0417LA0442LA1777	LA1044LA0483LA0746	LA2172LA2157LA2147	LA1375LA1246LA2133	LA0400LA1269LA0118	LA1617LA1521LA0118
LA2172LA2157LA1718	LA1245LA1269LA1272	LA0417LA0442LA1777	LA1044LA0483LA0746	LA1375LA1246LA2133	LA0400LA1269LA0118	LA1617LA1521LA0118
LA2172LA2157LA1718	LA1245LA1269LA1272	LA0417LA0442LA1777	LA2172LA2157LA2147	LA1375LA1246LA2133	LA0400LA1269LA0118	LA1617LA1521LA0118
LA2172LA2157LA1718	LA1245LA1269LA1272	LA1044LA0483LA0746	LA2172LA2157LA2147	LA1375LA1246LA2133	LA0400LA1269LA0118	LA1617LA1521LA0118
LA2172LA2157LA1718	LA0417LA0442LA1777	LA1044LA0483LA0746	LA0400LA1269LA0118	LA1617LA1521LA0118	LA1595LA1341LA1278	LA1617LA1269LA1278
LA2172LA2157LA1718	LA0417LA0442LA1777	LA1375LA1246LA2133	LA0400LA1269LA0118	LA1617LA1521LA0118	LA1595LA1341LA1278	LA1617LA1269LA1278
LA2172LA2157LA1718	LA0417LA0442LA1777	LA2172LA2157LA2147	LA0400LA1269LA0118	LA1617LA1521LA0118	LA1595LA1341LA1278	LA1617LA1269LA1278
LA2172LA2157LA1718	LA0417LA0442LA1777	LA1044LA0483LA0746	LA1375LA1246LA2133	LA1617LA1521LA0118	LA1595LA1341LA1278	LA1617LA1269LA1278
LA2172LA2157LA1718	LA0417LA0442LA1777	LA2172LA2157LA2147	LA1375LA1246LA2133	LA1617LA1521LA0118	LA1595LA1341LA1278	LA1617LA1269LA1278
LA2172LA2157LA1718	LA0417LA0442LA1777	LA1044LA0483LA0746	LA2172LA2157LA2147	LA1617LA1521LA0118	LA1595LA1341LA1278	LA1617LA1269LA1278
LA2172LA2157LA1718	LA1044LA0483LA0746	LA1375LA1246LA2133	LA0400LA1269LA0118	LA1617LA1521LA0118	LA1595LA1341LA1278	LA1617LA1269LA1278
LA2172LA2157LA1718	LA1044LA0483LA0746	LA2172LA2157LA2147	LA0400LA1269LA0118	LA1617LA1521LA0118	LA1595LA1341LA1278	LA1617LA1269LA1278
LA2172LA2157LA1718	LA1044LA0483LA0746	LA2172LA2157LA2147	LA1375LA1246LA2133	LA1617LA1521LA0118	LA1595LA1341LA1278	LA1617LA1269LA1278
LA2172LA2157LA1718	LA1245LA1269LA1272	LA0417LA0442LA1777	LA0400LA1269LA0118	LA1617LA1521LA0118	LA1595LA1341LA1278	LA1617LA1269LA1278
LA2172LA2157LA1718	LA1245LA1269LA1272	LA1044LA0483LA0746	LA0400LA1269LA0118	LA1617LA1521LA0118	LA1595LA1341LA1278	LA1617LA1269LA1278
LA2172LA2157LA1718	LA1245LA1269LA1272	LA1375LA1246LA2133	LA0400LA1269LA0118	LA1617LA1521LA0118	LA1595LA1341LA1278	LA1617LA1269LA1278
LA2172LA2157LA1718	LA1245LA1269LA1272	LA2172LA2157LA2147	LA0400LA1269LA0118	LA1617LA1521LA0118	LA1595LA1341LA1278	LA1617LA1269LA1278
LA2172LA2157LA1718	LA1245LA1269LA1272	LA0417LA0442LA1777	LA1044LA0483LA0746	LA1617LA1521LA0118	LA1595LA1341LA1278	LA1617LA1269LA1278
LA2172LA2157LA1718	LA1245LA1269LA1272	LA0417LA0442LA1777	LA1375LA1246LA2133	LA1617LA1521LA0118	LA1595LA1341LA1278	LA1617LA1269LA1278
LA2172LA2157LA1718	LA1245LA1269LA1272	LA1044LA0483LA0746	LA1375LA1246LA2133	LA1617LA1521LA0118	LA1595LA1341LA1278	LA1617LA1269LA1278
LA2172LA2157LA1718	LA1245LA1269LA1272	LA2172LA2157LA2147	LA1375LA1246LA2133	LA1617LA1521LA0118	LA1595LA1341LA1278	LA1617LA1269LA1278
LA2172LA2157LA1718	LA1245LA1269LA1272	LA0417LA0442LA1777	LA2172LA2157LA2147	LA1617LA1521LA0118	LA1595LA1341LA1278	LA1617LA1269LA1278
LA2172LA2157LA1718	LA1245LA1269LA1272	LA1044LA0483LA0746	LA2172LA2157LA2147	LA1617LA1521LA0118	LA1595LA1341LA1278	LA1617LA1269LA1278
LA2172LA2157LA1718	LA2172LA2157LA2147	LA1375LA1246LA2133	LA0400LA1269LA0118	LA1617LA1521LA0118	LA1595LA1341LA1278	LA1617LA1269LA1278
LA2172LA2157LA1718	LA1245LA1269LA1272	LA0417LA0442LA1777	LA1044LA0483LA0746	LA2172LA2157LA2147	LA1375LA1246LA2133	LA0400LA1269LA0118
LA2172LA2157LA1718	LA1245LA1269LA1272	LA0417LA0442LA1777	LA1044LA0483LA0746	LA2172LA2157LA2147	LA0400LA1269LA0118	LA1595LA1341LA1278
LA2172LA2157LA1718	LA1245LA1269LA1272	LA0417LA0442LA1777	LA1044LA0483LA0746	LA2172LA2157LA2147	LA1375LA1246LA2133	LA1595LA1341LA1278
LA2172LA2157LA1718	LA1245LA1269LA1272	LA0417LA0442LA1777	LA1044LA0483LA0746	LA2172LA2157LA2147	LA1617LA1521LA0118	LA1595LA1341LA1278
LA2172LA2157LA1718	LA1245LA1269LA1272	LA0417LA0442LA1777	LA1044LA0483LA0746	LA2172LA2157LA2147	LA0400LA1269LA0118	LA1617LA1269LA1278
LA2172LA2157LA1718	LA1245LA1269LA1272	LA0417LA0442LA1777	LA1044LA0483LA0746	LA2172LA2157LA2147	LA1375LA1246LA2133	LA1617LA1269LA1278
LA2172LA2157LA1718	LA1245LA1269LA1272	LA0417LA0442LA1777	LA1044LA0483LA0746	LA2172LA2157LA2147	LA1595LA1341LA1278	LA1617LA1269LA1278
LA2172LA2157LA1718	LA1245LA1269LA1272	LA0417LA0442LA1777	LA1044LA0483LA0746	LA2172LA2157LA2147	LA1617LA1521LA0118	LA1617LA1269LA1278
LA2172LA2157LA1718	LA1245LA1269LA1272	LA0417LA0442LA1777	LA1044LA0483LA0746	LA2172LA2157LA2147	LA0400LA1269LA0118	LA1617LA1521LA0118
LA2172LA2157LA1718	LA1245LA1269LA1272	LA0417LA0442LA1777	LA1044LA0483LA0746	LA2172LA2157LA2147	LA1375LA1246LA2133	LA1617LA1521LA0118

## Sheet: Sup.Table.6
Supplemental Table 6. Estimated genome-wide genetic distance (expressed as sequence difference) for each geographic and mating system trio. Trios are listed in the same order as Table 1.
Species in Trio	Accessions in Trio	Gen.Dis* P1 and P2	Averaged Gen.Dis*
Geographic Trios
gal.gal.che	LA1044.LA0483.LA0746	0.01	0.0239
arc.arc.pim	LA2172.LA2157.LA2147	0.1343	0.2634
pim.pim.neo	LA1375.LA1246.LA2133	0.039	0.257
pim.pim.chi	LA1582.LA1933.LA1969	0.0306	0.129
pim.pim.cor1	LA0400.LA1269.LA0118	0.0348	0.3604
pim.pim.cor2	LA1617.LA1521.LA0118	0.0457	0.3075
pim.pim.per1	LA1595.LA1341.LA1278	0.0259	0.3079
pim.pim.per2	LA1617.LA1269.LA1278	0.044	0.309
pim.pim.hab	LA0417.LA0442.LA1777	0.0411	0.3409
pim.pim.pen	LA1245.LA1269.LA1272	0.0436	0.3119
arc.arc.hab	LA2172.LA2157.LA1718	0.1343	0.3333
hab.hab.neo	LA1777.LA1718.LA2133	0.1251	0.3302
hab.hab.cor	LA0407.LA1777.LA0118	0.1251	0.341
hua.hua.hab	LA1983.LA1365.LA1718	0.1709	0.3298
Mating System Trios
arcSI.arcSC.pimSC	LA2172.LA2157.LA0373	0.1343	0.2601
arcSI.arcSC.pimSCv2	LA2172.LA2157.LA0400	0.1343	0.264
habSI.habSC.pimSC	LA1777.LA0407.LA0373	0.1251	0.3391
habSI.habSC.pimSCv2	LA1777.LA0407.LA0400	0.1251	0.3389
perSI.perSC.pimSC	LA1278.PI128650.LA0373	0.1429	0.3036
perSI.perSC.pimSCv2	LA1278.PI128650.LA0400	0.1429	0.3055

## Sheet: Sup.Table.7a
Supplementary Table 7a: Empirical D2 values, summary of simulated null distributions, and p-values for each trio.
Species	Accessions	observed_D2	mean_null_D2	null_stdev	null_se	null_CI_lower	null_CI_upper	p-value
Geographic trios
gal.gal.che	LA1044.LA0483.LA0746	-0.000279	-0.00469043	0.00397885	0.000126012	-0.012489	0.00310812	0.134403
arc.arc.pim	LA2172.LA2157.LA2147	-0.01992	0.048052	0.00804032	0.00025464	0.0322929	0.063811	0
pim.pim.neo	LA1375.LA1246.LA2133	-0.02476	0.0569655	0.0144885	0.000458396	0.028568	0.0853629	0
pim.pim.cor1	LA0400.LA1269.LA0118	-0.006518	0.0677956	0.0249032	0.000787508	0.0189853	0.116606	0
pim.pim.cor2	LA1617.LA1521.LA0118	-0.02087	0.122732	0.0208238	0.000659497	0.0819178	0.163547	0
pim.pim.per1	LA1595.LA1341.LA1278	0.02537	0.015509	0.0172525	0.000545846	-0.018306	0.0493239	0.234234
pim.pim.per2	LA1617.LA1269.LA1278	-0.01115	0.10316	0.0236891	0.000749116	0.0567291	0.149591	0
pim.pim.hab	LA0417.LA0442.LA1777	0.00637	0.0963998	0.0344636	0.00108983	0.0288512	0.163948	0.002
pim.pim.pen	LA1245.LA1269.LA1272	-0.01489	0.14153	0.0238724	0.000754913	0.0947397	0.18832	0
arc.arc.hab	LA2172.LA2157.LA1718	0.01004	0.074791	0.0168811	0.000533826	0.0417041	0.107878	0.001
hab.hab.neo	LA1777.LA1718.LA2133	0.02302	0.00804572	0.00166578	5.27e-05	0.0047808	0.0113106	0
hab.hab.cor	LA0407.LA1777.LA0118	-0.01003	0.00422864	0.00149121	4.72e-05	0.00130586	0.00715142	0
hua.hua.hab	LA1983.LA1365.LA1718	-0.01526	0.00105622	0.000131848	4.17e-06	0.000797792	0.00131464	0
Mating system trios
arcSI.arcSC.pimSC	LA2172.LA2157.LA0373	-0.01926	0.047862	0.00822843	0.000260206	0.0317343	0.0639897	0
arcSI.arcSC.pimSCv2	LA2172.LA2157.LA0400	-0.0129	0.0482478	0.00802435	0.000253752	0.0325201	0.0639755	0
perSI.perSC.pimSC	LA1278.PI128650.LA0373	0.03827	0.000354752	8.1e-05	2.56e-06	0.000196066	0.000513439	0
perSI.perSC.pimSCv2	LA1278.PI128650.LA0400	0.04059	0.000216782	7.92e-05	2.51e-06	6.16e-05	0.000371975	0

## Sheet: Sup.Table.7b
Supplementary Table 7b: Demographic parameters used to simulate a null distribution of D2 statistics for each trio
Species	Accessions	tree_pi	P3_foldchange	intro_split (4N gens)	P1P2_split (years)	P1P2_split (4N gens)	P3/P1P2 split (years)	P3/P1P2_split (4N gens)	out_split (years)	out_split (4N gens)	admix_prop	n_loci
Georaphic trios
gal.gal.che	LA1044.LA0483.LA0746	0.000325	0.969231	0.046875	75000	0.09375	85000	0.10625	8000000	10	0.0243	7256
arc.arc.pim	LA2172.LA2157.LA2147	0.0027	0.15	0.15625	250000	0.3125	1700000	2.125	8000000	10	0.0118	7303
pim.pim.neo	LA1375.LA1246.LA2133	0.000405	1.80247	0.0625	100000	0.125	1700000	2.125	8000000	10	0.0072	7363
pim.pim.cor1	LA0400.LA1269.LA0118	0.000405	30.7407	0.0625	100000	0.125	2100000	2.625	8000000	10	0.0027	7169
pim.pim.cor2	LA1617.LA1521.LA0118	0.000405	30.7407	0.0625	100000	0.125	2100000	2.625	8000000	10	0.0105	7196
pim.pim.per1	LA1595.LA1341.LA1278	0.000405	20.6667	0.0625	100000	0.125	2100000	2.625	8000000	10	0.0005	7262
pim.pim.per2	LA1617.LA1269.LA1278	0.000405	20.6667	0.0625	100000	0.125	2100000	2.625	8000000	10	0.0073	7223
pim.pim.hab	LA0417.LA0442.LA1777	0.000405	5.92593	0.0625	100000	0.125	2400000	3	8000000	10	0.0027	7324
pim.pim.pen	LA1245.LA1269.LA1272	0.000405	6.82716	0.0625	100000	0.125	2400000	3	8000000	10	0.0099	7091
arc.arc.hab	LA2172.LA2157.LA1718	0.0027	0.888889	0.15625	250000	0.3125	2400000	3	8000000	10	0.0048	7246
hab.hab.neo	LA1777.LA1718.LA2133	0.0024	0.304167	0.5	800000	1	2400000	3	8000000	10	0.005	7281
hab.hab.cor	LA0407.LA1777.LA0118	0.0024	5.1875	0.5	800000	1	2400000	3	8000000	10	0.0022	7238
hua.hua.hab	LA1983.LA1365.LA1718	0.0125667	0.190981	0.875	1400000	1.75	2400000	3	8000000	10	0.019	7270
Mating system trios
arc.arc.pim	LA2172.LA2157.LA0373	0.0027	0.15	0.15625	250000	0.3125	1700000	2.125	8000000	10	0.0122	7287
arc.arc.pimV2	LA2172.LA2157.LA0400	0.0027	0.15	0.15625	250000	0.3125	1700000	2.125	8000000	10	0.0118	7163
per.per.pim	LA1278.PI128650.LA0373	0.00837	0.0483871	0.875	1400000	1.75	2100000	2.625	8000000	10	0.0123	7233
per.per.pimV2	LA1278.PI128650.LA0400	0.00837	0.0483871	0.875	1400000	1.75	2100000	2.625	8000000	10	0.0066	7129
Tree_pi: the value of theta set for the trio
P3_foldchange: change in theta relative to tree_pi for P3 (approximates lineage-specific variation in Ne)
Splits: for time of introgression, then P1/P2, then P3/P1P3, then the outgroup. In units of 4N generations (this is what is given to ms) and years.
Admix_prop: the admixture proportion as inferred by Dp. In ms, this is specified using an instantaneous lineage split and merge, where the inheritance probability is 1 – the admixture proportion. So for the first trio, the lineage split would have a specified inheritance probability of 0.9757 for the original lineage (i.e. parent tree 1), and therefore 0.0243 (i.e. the admixture proportion) for p…
n_loci: number of loci simulated for each dataset. This is equal to the number of empirical 100kb windows used for each trio.

## Sheet: Sup.Table.7c
Supplementary Table 7c: Species-level heterozygosity estimates from Pease et al. 2016.
Species	Estimate
cor	0.01245
per	0.00837
hua	0.0125667
chi	0.0075
pen	0.002765
hab	0.0024
arc	0.0027
lyc	0.0021
chm	0.00084
pim	0.000405
neo	0.00073
che	0.000315
gal	0.000325

[truncated: 10 more sheets: Sup.Table.8a, Sup.Table.8b, Sup.Table.8c, Sup.Table.8d, Sup.Table.8e, Sup.Table.8f, Sup.Table.8g, Sup.Table.8h, Sup.Table.8i, Sup.Table.8j]
